# Supplementary material for: [μ-N,N,N′,N′-Tetra­kis(2-pyridyl­meth­yl)butane-1,4-diamine]­bis­[diacetato­cadmium(II)] nona­hydrate
Source: Acta Crystallogr Sect E Struct Rep Online. 2010 Sep 4;66(Pt 10):m1195–6. doi: 10.1107/S1600536810034550 (PMC2983136; doi:10.1107/S1600536810034550)
Supplement: Supplementary file 1 [file e-66-m1195-sup1.cif]

##############################################################################
###                                                                        ###
###        Electronic paper (Acta Crystallographica Section E)             ###
###                                                                        ###
##############################################################################
#                                                                            #
# This CIF contains the data in a paper accepted for publication in Acta     #
# Crystallographica Section E. It conforms to the requirements of Notes      #
# for Authors for Section E, and has been peer reviewed under the auspices   #
# of the IUCr Commission on Journals.                                        #
#                                                                            #
# Full details of the Crystallographic Information File format               #
# are given in the paper "The Crystallographic Information File (CIF):       #
# a New Standard Archive File for Crystallography" by S. R. Hall, F. H.      #
# Allen and I. D. Brown [Acta Cryst. (1991), A47, 655-685].                  #
#                                                                            #
# The current version of the core CIF dictionary is obtainable from          #
# ftp://ftp.iucr.org/pub/cif_core.dic. The current version number is 2.4.    #
#                                                                            #
# Software is freely available for graphical display of the structure(s) in  #
# this CIF.  For information consult the CIF home page http://www.iucr.org/  #
# cif/home.html                                                              #
#                                                                            #
# This file may be used for bona fide research purposes within the           #
# scientific community so long as proper attribution is given to the journal # 
# article from which it was obtained.                                        #
#                                                                            #
##############################################################################
                                             
data_I
_audit_creation_method     SHELXL-97
_chemical_name_systematic
;
[\m-<i>N</i>,<i>N</i>,<i>N</i>',<i>N</i>'-Tetrakis(2-pyridylmethyl)butane-
1,4-diamine]bis[diacetatocadmium(II)] nonahydrate
;
_chemical_name_common     ?
_chemical_formula_moiety     'C36 H44 Cd2 N6 O8, 9(H2 O)'
_chemical_formula_sum     'C36 H62 Cd2 N6 O17'
_chemical_formula_iupac     '[Cd2 (C2 H3 O2)4 (C28 H32 N6)], 9H2 O'
_chemical_formula_weight     1075.72
_chemical_melting_point     ?
_symmetry_cell_setting     monoclinic
_symmetry_space_group_name_H-M     'C 2/c'
_symmetry_space_group_name_Hall     '-C 2yc'
loop_
    _symmetry_equiv_pos_as_xyz
    'x, y, z'
    '-x, y, -z+1/2'
    'x+1/2, y+1/2, z'
    '-x+1/2, y+1/2, -z+1/2'
    '-x, -y, -z'
    'x, -y, z-1/2'
    '-x+1/2, -y+1/2, -z'
    'x+1/2, -y+1/2, z-1/2'
_cell_length_a     15.9680(17)
_cell_length_b     11.4320(12)
_cell_length_c     26.451(3)
_cell_angle_alpha     90.00
_cell_angle_beta     100.127(2)
_cell_angle_gamma     90.00
_cell_volume     4753.3(9)
_cell_formula_units_Z     4
_cell_measurement_reflns_used     5663
_cell_measurement_theta_min     2.57
_cell_measurement_theta_max     28.25
_cell_measurement_temperature     90(2)
_exptl_crystal_description     block
_exptl_crystal_colour     colourless
_exptl_crystal_size_max     0.30
_exptl_crystal_size_mid     0.20
_exptl_crystal_size_min     0.10
_exptl_crystal_density_diffrn     1.503
_exptl_crystal_density_meas     ?
_exptl_crystal_density_method     'not measured'
_exptl_crystal_F_000     2208
_exptl_absorpt_coefficient_mu     0.966
_exptl_absorpt_correction_type     multi-scan
_exptl_absorpt_process_details     '(SADABS; Bruker, 1998)'
_exptl_absorpt_correction_T_min     0.7603
_exptl_absorpt_correction_T_max     0.9096
_exptl_special_details
;
;
_diffrn_ambient_temperature     90(2)
_diffrn_radiation_type     MoK\a
_diffrn_radiation_wavelength     0.71073
_diffrn_radiation_source     'fine-focus sealed tube'
_diffrn_radiation_monochromator     graphite
_diffrn_measurement_device_type     'Bruker SMART APEX'
_diffrn_measurement_method     '\f and \w scans'
_diffrn_detector_area_resol_mean     512
_diffrn_reflns_number     23441
_diffrn_reflns_av_R_equivalents     0.0215
_diffrn_reflns_av_sigmaI/netI     0.0191
_diffrn_reflns_theta_min     2.20
_diffrn_reflns_theta_max     28.26
_diffrn_reflns_theta_full     28.26
_diffrn_measured_fraction_theta_max     0.994
_diffrn_measured_fraction_theta_full     0.994
_diffrn_reflns_limit_h_min     -20
_diffrn_reflns_limit_h_max     21
_diffrn_reflns_limit_k_min     -15
_diffrn_reflns_limit_k_max     15
_diffrn_reflns_limit_l_min     -35
_diffrn_reflns_limit_l_max     34
_diffrn_standards_number     0
_diffrn_standards_interval_count     .
_diffrn_standards_interval_time     .
_diffrn_standards_decay_%     ?
_refine_special_details
;
Refinement of <i>F</i>^2^ against ALL reflections. The weighted <i>R</i>-factor
<i>wR</i> and goodness of fit <i>S</i> are based on <i>F</i>^2^, conventional
<i>R</i>-factors <i>R</i> are based on <i>F</i>, with <i>F</i> set to zero for
negative <i>F</i>^2^. The threshold expression of <i>F</i>^2^ >
\s(<i>F</i>^2^) is used only for calculating <i>R</i>-factors(gt) <i>etc</i>.
and is not relevant to the choice of reflections for refinement.
<i>R</i>-factors based on <i>F</i>^2^ are statistically about twice as large
as those based on <i>F</i>, and <i>R</i>- factors based on ALL data will be
even larger.
;
_reflns_number_total     5847
_reflns_number_gt     5621
_reflns_threshold_expression     I>2\s(I)
_refine_ls_structure_factor_coef     Fsqd
_refine_ls_matrix_type     full
_refine_ls_R_factor_all     0.0469
_refine_ls_R_factor_gt     0.0450
_refine_ls_wR_factor_gt     0.1023
_refine_ls_wR_factor_ref     0.1034
_refine_ls_goodness_of_fit_ref     1.197
_refine_ls_restrained_S_all     1.197
_refine_ls_number_reflns     5847
_refine_ls_number_parameters     314
_refine_ls_number_restraints     0
_refine_ls_hydrogen_treatment     mixed
_refine_ls_weighting_scheme     calc
_refine_ls_weighting_details
        'calc w=1/[\s^2^(Fo^2^)+(0.0355P)^2^+21.0991P] where P=(Fo^2^+2Fc^2^)/3'
_atom_sites_solution_hydrogens     geom
_atom_sites_solution_primary     direct
_atom_sites_solution_secondary     difmap
_refine_ls_shift/su_max     0.001
_refine_ls_shift/su_mean     0.000
_refine_diff_density_max     1.545
_refine_diff_density_min     -0.565
_refine_ls_extinction_method     none
_refine_ls_extinction_coef     ?
loop_
    _atom_type_symbol
    _atom_type_description
    _atom_type_scat_dispersion_real
    _atom_type_scat_dispersion_imag
    _atom_type_scat_source
    'C' 'C' 0.0033 0.0016
                         'International Tables Vol C Tables 4.2.6.8 and 6.1.1.4'
    'H' 'H' 0.0000 0.0000
                         'International Tables Vol C Tables 4.2.6.8 and 6.1.1.4'
    'N' 'N' 0.0061 0.0033
                         'International Tables Vol C Tables 4.2.6.8 and 6.1.1.4'
    'Cd' 'Cd' -0.8075 1.2024
                         'International Tables Vol C Tables 4.2.6.8 and 6.1.1.4'
    'O' 'O' 0.0106 0.0060
                         'International Tables Vol C Tables 4.2.6.8 and 6.1.1.4'
_computing_data_collection     'SMART (Bruker, 1998)'
_computing_cell_refinement     'SAINT (Bruker, 1998)'
_computing_data_reduction     'SAINT (Bruker, 1998)'
_computing_structure_solution     'SHELXS97 (Sheldrick, 2008)'
_computing_structure_refinement     'SHELXL97 (Sheldrick, 2008)'
_computing_molecular_graphics     'DIAMOND (Brandenburg & Putz, 1999)'
_computing_publication_material     'SHELXTL (Sheldrick, 2008)'
loop_
    _atom_site_type_symbol
    _atom_site_label
    _atom_site_fract_x
    _atom_site_fract_y
    _atom_site_fract_z
    _atom_site_U_iso_or_equiv
    _atom_site_adp_type
    _atom_site_calc_flag
    _atom_site_refinement_flags
    _atom_site_occupancy
    _atom_site_disorder_assembly
    _atom_site_disorder_group
    Cd Cd1 0.165978(14) 0.604997(19) 0.132379(8) 0.02575(8) Uani d . 1 . .
    O O1 0.2134(2) 0.4939(3) 0.21610(10) 0.0556(9) Uani d . 1 . .
    O O2 0.2542(2) 0.6682(3) 0.20295(11) 0.0560(8) Uani d . 1 . .
    O O3 0.2906(2) 0.7203(3) 0.09388(13) 0.0616(9) Uani d . 1 . .
    O O4 0.15464(17) 0.7426(2) 0.07125(11) 0.0423(6) Uani d . 1 . .
    O O5 0.0000 0.2308(3) 0.2500 0.0322(7) Uani d S 1 . .
    O O6 0.00239(19) 0.8361(3) 0.02426(12) 0.0402(6) Uani d . 1 . .
    O O7 0.85601(17) 0.3567(3) 0.22061(12) 0.0377(6) Uani d . 1 . .
    O O8 0.0253(2) 0.0574(3) 0.07224(12) 0.0418(6) Uani d . 1 . .
    O O9 0.4442(2) 0.6321(3) 0.15079(13) 0.0437(7) Uani d . 1 . .
    N N1 0.05268(16) 0.4637(2) 0.12010(9) 0.0228(5) Uani d . 1 . .
    N N2 0.04401(19) 0.6870(3) 0.15915(10) 0.0300(6) Uani d . 1 . .
    N N3 0.21759(17) 0.4384(2) 0.09883(10) 0.0259(5) Uani d . 1 . .
    C C1 0.0067(2) 0.4816(3) 0.16377(12) 0.0276(6) Uani d . 1 . .
    H H1A 0.0419 0.4517 0.1957 0.033 Uiso calc R 1 . .
    H H1B -0.0471 0.4366 0.1575 0.033 Uiso calc R 1 . .
    C C2 -0.0127(2) 0.6095(3) 0.17043(11) 0.0273(6) Uani d . 1 . .
    C C3 -0.0848(2) 0.6442(3) 0.18900(13) 0.0349(7) Uani d . 1 . .
    H H3 -0.1241 0.5878 0.1971 0.042 Uiso calc R 1 . .
    C C4 -0.0988(3) 0.7620(4) 0.19562(14) 0.0407(8) Uani d . 1 . .
    H H4 -0.1474 0.7876 0.2088 0.049 Uiso calc R 1 . .
    C C5 -0.0413(3) 0.8423(3) 0.18282(13) 0.0396(8) Uani d . 1 . .
    H H5 -0.0500 0.9239 0.1864 0.047 Uiso calc R 1 . .
    C C6 0.0289(3) 0.8011(3) 0.16482(13) 0.0361(8) Uani d . 1 . .
    H H6 0.0686 0.8561 0.1560 0.043 Uiso calc R 1 . .
    C C7 0.0917(2) 0.3463(3) 0.12297(12) 0.0270(6) Uani d . 1 . .
    H H7A 0.0498 0.2899 0.1049 0.032 Uiso calc R 1 . .
    H H7B 0.1056 0.3222 0.1594 0.032 Uiso calc R 1 . .
    C C8 0.17205(19) 0.3403(3) 0.09967(11) 0.0246(6) Uani d . 1 . .
    C C9 0.1976(2) 0.2339(3) 0.08241(12) 0.0299(7) Uani d . 1 . .
    H H9 0.1638 0.1658 0.0832 0.036 Uiso calc R 1 . .
    C C10 0.2736(2) 0.2291(3) 0.06395(13) 0.0339(7) Uani d . 1 . .
    H H10 0.2928 0.1572 0.0521 0.041 Uiso calc R 1 . .
    C C11 0.3211(2) 0.3300(3) 0.06300(13) 0.0332(7) Uani d . 1 . .
    H H11 0.3733 0.3284 0.0505 0.040 Uiso calc R 1 . .
    C C12 0.2915(2) 0.4325(3) 0.08031(12) 0.0301(7) Uani d . 1 . .
    H H12 0.3240 0.5018 0.0793 0.036 Uiso calc R 1 . .
    C C13 -0.00785(19) 0.4817(3) 0.07122(11) 0.0264(6) Uani d . 1 . .
    H H13A -0.0380 0.5567 0.0733 0.032 Uiso calc R 1 . .
    H H13B -0.0509 0.4185 0.0675 0.032 Uiso calc R 1 . .
    C C14 0.03306(18) 0.4836(3) 0.02357(11) 0.0246(6) Uani d . 1 . .
    H H14A 0.0571 0.4057 0.0184 0.029 Uiso calc R 1 . .
    H H14B 0.0801 0.5413 0.0281 0.029 Uiso calc R 1 . .
    C C15 0.2586(2) 0.5762(3) 0.23017(13) 0.0387(8) Uani d . 1 . .
    C C16 0.3163(3) 0.5767(5) 0.28214(16) 0.0603(14) Uani d . 1 . .
    H H16A 0.2953 0.5199 0.3047 0.090 Uiso calc R 1 . .
    H H16B 0.3166 0.6550 0.2973 0.090 Uiso calc R 1 . .
    H H16C 0.3742 0.5555 0.2780 0.090 Uiso calc R 1 . .
    C C17 0.2281(3) 0.7765(4) 0.07178(16) 0.0440(9) Uani d . 1 . .
    C C18 0.2414(3) 0.8863(4) 0.0423(2) 0.0635(14) Uani d . 1 . .
    H H18A 0.2959 0.8813 0.0302 0.095 Uiso calc R 1 . .
    H H18B 0.2419 0.9545 0.0648 0.095 Uiso calc R 1 . .
    H H18C 0.1951 0.8944 0.0128 0.095 Uiso calc R 1 . .
    H H8B 0.017(3) -0.008(4) 0.0639(16) 0.033(11) Uiso d . 1 . .
    H H5A 0.039(2) 0.271(4) 0.2553(17) 0.035(11) Uiso d . 1 . .
    H H6B 0.001(3) 0.859(4) -0.007(2) 0.048(13) Uiso d . 1 . .
    H H8A 0.002(3) 0.071(4) 0.093(2) 0.049(15) Uiso d . 1 . .
    H H7C 0.835(3) 0.395(4) 0.2383(19) 0.048(14) Uiso d . 1 . .
    H H9B 0.463(3) 0.653(4) 0.1789(19) 0.043(13) Uiso d . 1 . .
    H H6A 0.047(3) 0.812(4) 0.0345(19) 0.052(15) Uiso d . 1 . .
    H H7D 0.824(3) 0.309(5) 0.2106(19) 0.054(15) Uiso d . 1 . .
    H H9A 0.400(4) 0.665(5) 0.141(2) 0.069(18) Uiso d . 1 . .
loop_
    _atom_site_aniso_label
    _atom_site_aniso_U_11
    _atom_site_aniso_U_22
    _atom_site_aniso_U_33
    _atom_site_aniso_U_12
    _atom_site_aniso_U_13
    _atom_site_aniso_U_23
    Cd1 0.02604(13) 0.02573(12) 0.02352(12) -0.00736(8) -0.00101(8) 0.00419(8)
    O1 0.0564(18) 0.072(2) 0.0323(14) -0.0304(16) -0.0097(12) 0.0150(14)
    O2 0.0591(19) 0.0571(19) 0.0434(16) -0.0261(15) -0.0137(14) 0.0117(14)
    O3 0.0560(19) 0.065(2) 0.0574(19) 0.0113(16) -0.0089(15) 0.0048(16)
    O4 0.0395(14) 0.0400(14) 0.0471(15) -0.0045(11) 0.0070(12) 0.0182(12)
    O5 0.0285(18) 0.0317(18) 0.0355(18) 0.000 0.0031(15) 0.000
    O6 0.0330(15) 0.0471(16) 0.0420(16) 0.0024(12) 0.0104(12) 0.0054(13)
    O7 0.0262(13) 0.0366(14) 0.0509(16) -0.0037(11) 0.0086(12) -0.0113(12)
    O8 0.0517(17) 0.0372(16) 0.0395(15) -0.0072(13) 0.0165(13) -0.0059(12)
    O9 0.0422(16) 0.0450(16) 0.0430(17) 0.0027(13) 0.0049(13) -0.0166(13)
    N1 0.0230(12) 0.0252(12) 0.0198(11) -0.0018(10) 0.0026(9) 0.0023(9)
    N2 0.0377(15) 0.0313(14) 0.0202(12) -0.0047(12) 0.0033(11) 0.0014(10)
    N3 0.0250(13) 0.0292(13) 0.0209(12) -0.0040(10) -0.0025(10) 0.0043(10)
    C1 0.0308(16) 0.0300(16) 0.0225(14) -0.0035(13) 0.0062(12) 0.0055(12)
    C2 0.0330(16) 0.0311(16) 0.0172(13) -0.0019(13) 0.0022(11) 0.0031(11)
    C3 0.0371(18) 0.0418(19) 0.0265(16) 0.0007(15) 0.0072(14) 0.0027(14)
    C4 0.045(2) 0.047(2) 0.0302(17) 0.0088(17) 0.0070(15) -0.0028(15)
    C5 0.055(2) 0.0332(18) 0.0279(17) 0.0057(16) 0.0014(16) -0.0036(14)
    C6 0.048(2) 0.0319(17) 0.0264(16) -0.0060(15) 0.0022(14) -0.0021(13)
    C7 0.0287(15) 0.0219(14) 0.0302(15) -0.0033(12) 0.0047(12) 0.0038(12)
    C8 0.0237(14) 0.0273(15) 0.0210(13) -0.0030(12) -0.0014(11) 0.0036(11)
    C9 0.0296(16) 0.0307(16) 0.0280(15) -0.0045(13) 0.0009(12) 0.0026(12)
    C10 0.0331(17) 0.0369(18) 0.0294(16) 0.0033(14) -0.0007(13) -0.0011(14)
    C11 0.0255(16) 0.0435(19) 0.0298(16) -0.0024(14) 0.0027(13) 0.0017(14)
    C12 0.0246(15) 0.0388(17) 0.0250(15) -0.0062(13) -0.0005(12) 0.0039(13)
    C13 0.0232(14) 0.0348(16) 0.0195(13) -0.0054(12) -0.0009(11) 0.0000(12)
    C14 0.0211(14) 0.0299(15) 0.0211(14) -0.0029(12) -0.0007(11) -0.0003(11)
    C15 0.041(2) 0.045(2) 0.0262(16) -0.0158(16) -0.0051(14) 0.0073(14)
    C16 0.056(3) 0.081(3) 0.035(2) -0.033(2) -0.0160(19) 0.016(2)
    C17 0.047(2) 0.041(2) 0.041(2) -0.0010(17) -0.0010(17) 0.0084(16)
    C18 0.055(3) 0.053(3) 0.085(4) -0.008(2) 0.019(3) 0.030(3)
_geom_special_details
;
All e.s.d.'s (except the e.s.d. in the dihedral angle between two l.s. planes)
are estimated using the full covariance matrix. The cell e.s.d.'s are taken
into account individually in the estimation of e.s.d.'s in distances, angles
and torsion angles; correlations between e.s.d.'s in cell parameters are only
used when they are defined by crystal symmetry. An approximate (isotropic)
treatment of cell e.s.d.'s is used for estimating e.s.d.'s involving l.s.
planes.
;
loop_
    _geom_bond_atom_site_label_1
    _geom_bond_atom_site_label_2
    _geom_bond_site_symmetry_2
    _geom_bond_distance
    _geom_bond_publ_flag
    Cd1 O4 1 2.240(2) n
    Cd1 O4 . 2.240(2) y
    Cd1 O2 . 2.251(3) y
    Cd1 N3 . 2.313(3) y
    Cd1 N2 . 2.379(3) y
    Cd1 N1 . 2.405(3) y
    Cd1 O1 . 2.550(3) y
    Cd1 O3 . 2.729(4) y
    O1 C15 . 1.205(5) ?
    O2 C15 . 1.269(5) ?
    O3 C17 . 1.242(5) ?
    O4 C17 . 1.233(5) ?
    O5 H5A . 0.76(4) ?
    O6 H6B . 0.85(5) ?
    O6 H6A . 0.77(5) ?
    O7 H7C . 0.76(5) ?
    O7 H7D . 0.77(5) ?
    O8 H8B . 0.78(5) ?
    O8 H8A . 0.73(5) ?
    O9 H9B . 0.79(5) ?
    O9 H9A . 0.80(6) ?
    N1 C7 . 1.475(4) ?
    N1 C13 . 1.486(4) ?
    N1 C1 . 1.488(4) ?
    N2 C2 . 1.338(4) ?
    N2 C6 . 1.340(5) ?
    N3 C8 . 1.339(4) ?
    N3 C12 . 1.357(4) ?
    C1 C2 . 1.512(5) ?
    C1 H1A . 0.9900 ?
    C1 H1B . 0.9900 ?
    C2 C3 . 1.387(5) ?
    C3 C4 . 1.381(5) ?
    C3 H3 . 0.9500 ?
    C4 C5 . 1.382(6) ?
    C4 H4 . 0.9500 ?
    C5 C6 . 1.376(6) ?
    C5 H5 . 0.9500 ?
    C6 H6 . 0.9500 ?
    C7 C8 . 1.519(4) ?
    C7 H7A . 0.9900 ?
    C7 H7B . 0.9900 ?
    C8 C9 . 1.386(5) ?
    C9 C10 . 1.386(5) ?
    C9 H9 . 0.9500 ?
    C10 C11 . 1.384(5) ?
    C10 H10 . 0.9500 ?
    C11 C12 . 1.371(5) ?
    C11 H11 . 0.9500 ?
    C12 H12 . 0.9500 ?
    C13 C14 . 1.518(4) ?
    C13 H13A . 0.9900 ?
    C13 H13B . 0.9900 ?
    C14 C14 5_565 1.532(6) ?
    C14 H14A . 0.9900 ?
    C14 H14B . 0.9900 ?
    C15 C16 . 1.514(5) ?
    C16 H16A . 0.9800 ?
    C16 H16B . 0.9800 ?
    C16 H16C . 0.9800 ?
    C17 O4 1 1.233(5) ?
    C17 O3 1 1.242(5) ?
    C17 C18 . 1.513(6) ?
    C18 H18A . 0.9800 ?
    C18 H18B . 0.9800 ?
    C18 H18C . 0.9800 ?
loop_
    _geom_angle_atom_site_label_1
    _geom_angle_atom_site_label_2
    _geom_angle_atom_site_label_3
    _geom_angle_site_symmetry_1
    _geom_angle_site_symmetry_3
    _geom_angle
    _geom_angle_publ_flag
    O4 Cd1 O4 1 . 0.0(2) ?
    O4 Cd1 O2 1 . 109.44(11) ?
    O4 Cd1 O2 . . 109.44(11) ?
    O4 Cd1 N3 1 . 106.87(10) ?
    O4 Cd1 N3 . . 106.87(10) ?
    O2 Cd1 N3 . . 111.66(11) ?
    O4 Cd1 N2 1 . 88.38(10) ?
    O4 Cd1 N2 . . 88.38(10) ?
    O2 Cd1 N2 . . 93.01(12) ?
    N3 Cd1 N2 . . 143.54(9) ?
    O4 Cd1 N1 1 . 114.26(9) ?
    O4 Cd1 N1 . . 114.26(9) ?
    O2 Cd1 N1 . . 132.37(10) ?
    N3 Cd1 N1 . . 72.86(9) ?
    N2 Cd1 N1 . . 70.68(9) ?
    O4 Cd1 O1 1 . 161.92(10) ?
    O4 Cd1 O1 . . 161.92(10) ?
    O2 Cd1 O1 . . 52.59(10) ?
    N3 Cd1 O1 . . 81.46(10) ?
    N2 Cd1 O1 . . 94.11(10) ?
    N1 Cd1 O1 . . 83.35(9) ?
    O4 Cd1 O3 1 . 50.44(9) ?
    O4 Cd1 O3 . . 50.44(9) ?
    O2 Cd1 O3 . . 76.31(11) ?
    N3 Cd1 O3 . . 85.54(10) ?
    N2 Cd1 O3 . . 127.56(10) ?
    N1 Cd1 O3 . . 148.74(9) ?
    O1 Cd1 O3 . . 116.10(9) ?
    C15 O1 Cd1 . . 87.1(2) ?
    C15 O2 Cd1 . . 99.7(2) ?
    C17 O3 Cd1 . . 81.2(3) ?
    C17 O4 Cd1 . . 104.9(2) ?
    H6B O6 H6A . . 108(5) ?
    H7C O7 H7D . . 106(5) ?
    H8B O8 H8A . . 110(5) ?
    H9B O9 H9A . . 109(5) ?
    C7 N1 C13 . . 112.0(2) ?
    C7 N1 C1 . . 110.3(2) ?
    C13 N1 C1 . . 108.8(2) ?
    C7 N1 Cd1 . . 107.62(18) ?
    C13 N1 Cd1 . . 112.52(18) ?
    C1 N1 Cd1 . . 105.36(18) ?
    C2 N2 C6 . . 118.6(3) ?
    C2 N2 Cd1 . . 115.3(2) ?
    C6 N2 Cd1 . . 126.1(2) ?
    C8 N3 C12 . . 118.3(3) ?
    C8 N3 Cd1 . . 116.9(2) ?
    C12 N3 Cd1 . . 124.8(2) ?
    N1 C1 C2 . . 111.3(2) ?
    N1 C1 H1A . . 109.4 ?
    C2 C1 H1A . . 109.4 ?
    N1 C1 H1B . . 109.4 ?
    C2 C1 H1B . . 109.4 ?
    H1A C1 H1B . . 108.0 ?
    N2 C2 C3 . . 121.7(3) ?
    N2 C2 C1 . . 117.0(3) ?
    C3 C2 C1 . . 121.2(3) ?
    C4 C3 C2 . . 119.2(4) ?
    C4 C3 H3 . . 120.4 ?
    C2 C3 H3 . . 120.4 ?
    C3 C4 C5 . . 119.1(4) ?
    C3 C4 H4 . . 120.4 ?
    C5 C4 H4 . . 120.4 ?
    C6 C5 C4 . . 118.3(3) ?
    C6 C5 H5 . . 120.8 ?
    C4 C5 H5 . . 120.8 ?
    N2 C6 C5 . . 123.1(4) ?
    N2 C6 H6 . . 118.5 ?
    C5 C6 H6 . . 118.5 ?
    N1 C7 C8 . . 113.6(2) ?
    N1 C7 H7A . . 108.9 ?
    C8 C7 H7A . . 108.9 ?
    N1 C7 H7B . . 108.9 ?
    C8 C7 H7B . . 108.9 ?
    H7A C7 H7B . . 107.7 ?
    N3 C8 C9 . . 122.5(3) ?
    N3 C8 C7 . . 117.9(3) ?
    C9 C8 C7 . . 119.5(3) ?
    C8 C9 C10 . . 118.5(3) ?
    C8 C9 H9 . . 120.7 ?
    C10 C9 H9 . . 120.7 ?
    C11 C10 C9 . . 119.3(3) ?
    C11 C10 H10 . . 120.3 ?
    C9 C10 H10 . . 120.3 ?
    C12 C11 C10 . . 119.0(3) ?
    C12 C11 H11 . . 120.5 ?
    C10 C11 H11 . . 120.5 ?
    N3 C12 C11 . . 122.4(3) ?
    N3 C12 H12 . . 118.8 ?
    C11 C12 H12 . . 118.8 ?
    N1 C13 C14 . . 114.5(2) ?
    N1 C13 H13A . . 108.6 ?
    C14 C13 H13A . . 108.6 ?
    N1 C13 H13B . . 108.6 ?
    C14 C13 H13B . . 108.6 ?
    H13A C13 H13B . . 107.6 ?
    C13 C14 C14 . 5_565 110.1(3) ?
    C13 C14 H14A . . 109.6 ?
    C14 C14 H14A 5_565 . 109.6 ?
    C13 C14 H14B . . 109.6 ?
    C14 C14 H14B 5_565 . 109.6 ?
    H14A C14 H14B . . 108.2 ?
    O1 C15 O2 . . 120.1(3) ?
    O1 C15 C16 . . 121.2(3) ?
    O2 C15 C16 . . 118.5(3) ?
    C15 C16 H16A . . 109.5 ?
    C15 C16 H16B . . 109.5 ?
    H16A C16 H16B . . 109.5 ?
    C15 C16 H16C . . 109.5 ?
    H16A C16 H16C . . 109.5 ?
    H16B C16 H16C . . 109.5 ?
    O4 C17 O3 1 . 121.8(4) ?
    O4 C17 O3 . . 121.8(4) ?
    O4 C17 O3 1 1 121.8(4) ?
    O4 C17 O3 . 1 121.8(4) ?
    O4 C17 C18 1 . 118.3(4) ?
    O4 C17 C18 . . 118.3(4) ?
    O3 C17 C18 . . 119.8(4) ?
    O3 C17 C18 1 . 119.8(4) ?
    C17 C18 H18A . . 109.5 ?
    C17 C18 H18B . . 109.5 ?
    H18A C18 H18B . . 109.5 ?
    C17 C18 H18C . . 109.5 ?
    H18A C18 H18C . . 109.5 ?
    H18B C18 H18C . . 109.5 ?
loop_
    _geom_torsion_atom_site_label_1
    _geom_torsion_atom_site_label_2
    _geom_torsion_atom_site_label_3
    _geom_torsion_atom_site_label_4
    _geom_torsion_site_symmetry_1
    _geom_torsion_site_symmetry_2
    _geom_torsion_site_symmetry_3
    _geom_torsion_site_symmetry_4
    _geom_torsion
    _geom_torsion_publ_flag
    O4 Cd1 O1 C15 1 . . . 2.7(5) ?
    O4 Cd1 O1 C15 . . . . 2.7(5) ?
    O2 Cd1 O1 C15 . . . . -4.0(3) ?
    N3 Cd1 O1 C15 . . . . 121.8(3) ?
    N2 Cd1 O1 C15 . . . . -94.7(3) ?
    N1 Cd1 O1 C15 . . . . -164.7(3) ?
    O3 Cd1 O1 C15 . . . . 41.0(3) ?
    O4 Cd1 O2 C15 1 . . . -173.9(3) ?
    O4 Cd1 O2 C15 . . . . -173.9(3) ?
    N3 Cd1 O2 C15 . . . . -55.8(3) ?
    N2 Cd1 O2 C15 . . . . 96.7(3) ?
    N1 Cd1 O2 C15 . . . . 30.4(3) ?
    O1 Cd1 O2 C15 . . . . 3.9(3) ?
    O3 Cd1 O2 C15 . . . . -135.3(3) ?
    O4 Cd1 O3 O3 1 . . 1 0.00(18) ?
    O4 Cd1 O3 O3 . . . 1 0.00(18) ?
    O2 Cd1 O3 O3 . . . 1 0.00(11) ?
    N3 Cd1 O3 O3 . . . 1 0.00(13) ?
    N2 Cd1 O3 O3 . . . 1 0.00(13) ?
    N1 Cd1 O3 O3 . . . 1 0.00(6) ?
    O1 Cd1 O3 O3 . . . 1 0.00(16) ?
    O4 Cd1 O3 C17 1 . . . 7.3(2) ?
    O4 Cd1 O3 C17 . . . . 7.3(2) ?
    O2 Cd1 O3 C17 . . . . -122.9(3) ?
    N3 Cd1 O3 C17 . . . . 123.5(3) ?
    N2 Cd1 O3 C17 . . . . -39.8(3) ?
    N1 Cd1 O3 C17 . . . . 77.8(3) ?
    O1 Cd1 O3 C17 . . . . -158.3(3) ?
    O2 Cd1 O4 O4 . . . 1 0.0(3) ?
    N3 Cd1 O4 O4 . . . 1 0.0(3) ?
    N2 Cd1 O4 O4 . . . 1 0.0(3) ?
    N1 Cd1 O4 O4 . . . 1 0.0(2) ?
    O1 Cd1 O4 O4 . . . 1 0.0(4) ?
    O3 Cd1 O4 O4 . . . 1 0.0(2) ?
    O4 Cd1 O4 C17 1 . . . 0(19) ?
    O2 Cd1 O4 C17 . . . . 44.4(3) ?
    N3 Cd1 O4 C17 . . . . -76.6(3) ?
    N2 Cd1 O4 C17 . . . . 137.0(3) ?
    N1 Cd1 O4 C17 . . . . -155.0(3) ?
    O1 Cd1 O4 C17 . . . . 38.8(5) ?
    O3 Cd1 O4 C17 . . . . -7.5(3) ?
    O4 Cd1 N1 C7 1 . . . 127.65(19) ?
    O4 Cd1 N1 C7 . . . . 127.65(19) ?
    O2 Cd1 N1 C7 . . . . -77.5(2) ?
    N3 Cd1 N1 C7 . . . . 26.46(18) ?
    N2 Cd1 N1 C7 . . . . -153.4(2) ?
    O1 Cd1 N1 C7 . . . . -56.62(19) ?
    O3 Cd1 N1 C7 . . . . 74.8(3) ?
    O4 Cd1 N1 C13 1 . . . 3.7(2) ?
    O4 Cd1 N1 C13 . . . . 3.7(2) ?
    O2 Cd1 N1 C13 . . . . 158.6(2) ?
    N3 Cd1 N1 C13 . . . . -97.5(2) ?
    N2 Cd1 N1 C13 . . . . 82.7(2) ?
    O1 Cd1 N1 C13 . . . . 179.5(2) ?
    O3 Cd1 N1 C13 . . . . -49.1(3) ?
    O4 Cd1 N1 C1 1 . . . -114.65(19) ?
    O4 Cd1 N1 C1 . . . . -114.65(19) ?
    O2 Cd1 N1 C1 . . . . 40.2(2) ?
    N3 Cd1 N1 C1 . . . . 144.16(19) ?
    N2 Cd1 N1 C1 . . . . -35.66(18) ?
    O1 Cd1 N1 C1 . . . . 61.08(19) ?
    O3 Cd1 N1 C1 . . . . -167.51(19) ?
    O4 Cd1 N2 C2 1 . . . 137.5(2) ?
    O4 Cd1 N2 C2 . . . . 137.5(2) ?
    O2 Cd1 N2 C2 . . . . -113.1(2) ?
    N3 Cd1 N2 C2 . . . . 20.7(3) ?
    N1 Cd1 N2 C2 . . . . 21.0(2) ?
    O1 Cd1 N2 C2 . . . . -60.4(2) ?
    O3 Cd1 N2 C2 . . . . 171.8(2) ?
    O4 Cd1 N2 C6 1 . . . -44.1(3) ?
    O4 Cd1 N2 C6 . . . . -44.1(3) ?
    O2 Cd1 N2 C6 . . . . 65.3(3) ?
    N3 Cd1 N2 C6 . . . . -160.9(2) ?
    N1 Cd1 N2 C6 . . . . -160.6(3) ?
    O1 Cd1 N2 C6 . . . . 117.9(3) ?
    O3 Cd1 N2 C6 . . . . -9.8(3) ?
    O4 Cd1 N3 C8 1 . . . -125.3(2) ?
    O4 Cd1 N3 C8 . . . . -125.3(2) ?
    O2 Cd1 N3 C8 . . . . 115.0(2) ?
    N2 Cd1 N3 C8 . . . . -14.2(3) ?
    N1 Cd1 N3 C8 . . . . -14.5(2) ?
    O1 Cd1 N3 C8 . . . . 71.1(2) ?
    O3 Cd1 N3 C8 . . . . -171.6(2) ?
    O4 Cd1 N3 C12 1 . . . 57.2(3) ?
    O4 Cd1 N3 C12 . . . . 57.2(3) ?
    O2 Cd1 N3 C12 . . . . -62.5(3) ?
    N2 Cd1 N3 C12 . . . . 168.3(2) ?
    N1 Cd1 N3 C12 . . . . 168.0(3) ?
    O1 Cd1 N3 C12 . . . . -106.4(2) ?
    O3 Cd1 N3 C12 . . . . 10.9(2) ?
    C7 N1 C1 C2 . . . . 164.2(3) ?
    C13 N1 C1 C2 . . . . -72.5(3) ?
    Cd1 N1 C1 C2 . . . . 48.4(3) ?
    C6 N2 C2 C3 . . . . -1.8(5) ?
    Cd1 N2 C2 C3 . . . . 176.7(2) ?
    C6 N2 C2 C1 . . . . -179.7(3) ?
    Cd1 N2 C2 C1 . . . . -1.2(3) ?
    N1 C1 C2 N2 . . . . -33.5(4) ?
    N1 C1 C2 C3 . . . . 148.6(3) ?
    N2 C2 C3 C4 . . . . 0.6(5) ?
    C1 C2 C3 C4 . . . . 178.4(3) ?
    C2 C3 C4 C5 . . . . 1.0(5) ?
    C3 C4 C5 C6 . . . . -1.2(5) ?
    C2 N2 C6 C5 . . . . 1.5(5) ?
    Cd1 N2 C6 C5 . . . . -176.8(2) ?
    C4 C5 C6 N2 . . . . 0.0(5) ?
    C13 N1 C7 C8 . . . . 88.0(3) ?
    C1 N1 C7 C8 . . . . -150.7(3) ?
    Cd1 N1 C7 C8 . . . . -36.2(3) ?
    C12 N3 C8 C9 . . . . 0.0(4) ?
    Cd1 N3 C8 C9 . . . . -177.7(2) ?
    C12 N3 C8 C7 . . . . 176.9(3) ?
    Cd1 N3 C8 C7 . . . . -0.7(3) ?
    N1 C7 C8 N3 . . . . 26.7(4) ?
    N1 C7 C8 C9 . . . . -156.3(3) ?
    N3 C8 C9 C10 . . . . 0.5(5) ?
    C7 C8 C9 C10 . . . . -176.4(3) ?
    C8 C9 C10 C11 . . . . -0.4(5) ?
    C9 C10 C11 C12 . . . . -0.1(5) ?
    C8 N3 C12 C11 . . . . -0.5(4) ?
    Cd1 N3 C12 C11 . . . . 176.9(2) ?
    C10 C11 C12 N3 . . . . 0.6(5) ?
    C7 N1 C13 C14 . . . . -66.3(3) ?
    C1 N1 C13 C14 . . . . 171.5(3) ?
    Cd1 N1 C13 C14 . . . . 55.2(3) ?
    N1 C13 C14 C14 . . . 5_565 -173.6(3) ?
    Cd1 O1 C15 O2 . . . . 6.6(4) ?
    Cd1 O1 C15 C16 . . . . -178.5(4) ?
    Cd1 O2 C15 O1 . . . . -7.5(5) ?
    Cd1 O2 C15 C16 . . . . 177.4(4) ?
    Cd1 O4 C17 O4 . . . 1 0E1(7)
                                ?
    O4 O4 C17 O3 1 . . . 0.00(9) ?
    Cd1 O4 C17 O3 . . . . 15.0(5) ?
    O4 O4 C17 O3 1 . . 1 0.00(9) ?
    Cd1 O4 C17 O3 . . . 1 15.0(5) ?
    O4 O4 C17 C18 1 . . . 0.00(7) ?
    Cd1 O4 C17 C18 . . . . -168.0(4) ?
    O3 O3 C17 O4 1 . . 1 0.00(10) ?
    Cd1 O3 C17 O4 . . . 1 -12.0(4) ?
    O3 O3 C17 O4 1 . . . 0.00(10) ?
    Cd1 O3 C17 O4 . . . . -12.0(4) ?
    Cd1 O3 C17 O3 . . . 1 0E1(10)
                                 ?
    O3 O3 C17 C18 1 . . . 0.0(2) ?
    Cd1 O3 C17 C18 . . . . 171.1(4) ?
loop_
    _geom_hbond_atom_site_label_D
    _geom_hbond_atom_site_label_H
    _geom_hbond_atom_site_label_A
    _geom_hbond_site_symmetry_A
    _geom_hbond_distance_DH
    _geom_hbond_distance_HA
    _geom_hbond_distance_DA
    _geom_hbond_angle_DHA
    O9 H9A O3 1 0.80(6) 2.06(6) 2.829(5) 160(6)
    O6 H6A O4 1 0.77(5) 1.98(5) 2.745(4) 170(5)
    O9 H9B O5 3 0.79(5) 2.07(5) 2.852(3) 170(5)
    O7 H7C O1 2_655 0.76(5) 1.91(5) 2.673(4) 177(5)
    O8 H8A O9 3_445 0.73(5) 2.04(5) 2.769(4) 172(5)
    O6 H6B O8 5_565 0.85(5) 1.97(5) 2.792(4) 164(5)
    O5 H5A O7 2_655 0.76(4) 1.96(4) 2.708(3) 170(5)
    O8 H8B O6 1_545 0.78(5) 2.06(5) 2.825(4) 166(4)
data_global
_journal_date_recd_electronic     2010-07-29
_journal_date_accepted     2010-08-26
_journal_name_full     'Acta Crystallographica, Section E'
_journal_year     2010
_journal_volume     66
_journal_issue     10
_journal_page_first     m1195
_journal_page_last     m1196
_journal_paper_category     QM
_journal_coeditor_code     LH5104
_publ_contact_author_name     'Jon Zubieta'
_publ_contact_author_address
;
Department of Chemistry, Syracuse University
Syracuse
New York 13244
USA
;
_publ_contact_author_email     'jazubiet@syr.edu'
_publ_contact_author_fax     '315-443-4070'
_publ_contact_author_phone     '315-443-2547'
_publ_section_title
;\
[\m-<i>N</i>,<i>N</i>,<i>N</i>',<i>N</i>'-Tetrakis(2-pyridylmethyl)butane-1,4-\
diamine]bis[diacetatocadmium(II)] nonahydrate
;
loop_
    _publ_author_name
    _publ_author_footnote
    _publ_author_address
    'Bartholom\"a, Mark'
;
Current address: Harvard Medical School, Children's Hospital Boston
Department of Radiology, 300 Longwood Ave, Enders 4, Boston, MA 02115, USA.
;
;
Department of Chemistry, Syracuse University
Syracuse
New York 13244
USA
;
    'Cheung, Hoi' .
;
Department of Chemistry, Syracuse University
Syracuse
New York 13244
USA
;
    'Zubieta, Jon' .
;
Department of Chemistry, Syracuse University
Syracuse
New York 13244
USA
;
