# Supplementary material for: [μ-N,N,N′,N′-Tetra­kis(2-pyridyl­meth­yl)butane-1,4-diamine]­bis­[diacetato­cadmium(II)] nona­hydrate
Source: Acta Crystallogr Sect E Struct Rep Online. 2010 Sep 4;66(Pt 10):m1195–6. doi: 10.1107/S1600536810034550 (PMC2983136; doi:10.1107/S1600536810034550)
Supplement: Supplementary file 2 [file e-66-m1195-Isup2.hkl]

# 
# h,k,l, Fc-squared, Fo-squared, sigma(Fo-squared) and status flag 
# 
data_I
_shelx_title ' C2c in C2/c' 
_shelx_refln_list_code          4 
_shelx_F_calc_maximum      779.93 
_exptl_crystal_F_000      2208.00 
_reflns_d_resolution_high  0.7506 
 
loop_ 
 _symmetry_equiv_pos_as_xyz 
 'x, y, z' 
 '-x, y, -z+1/2' 
 'x+1/2, y+1/2, z' 
 '-x+1/2, y+1/2, -z+1/2' 
 '-x, -y, -z' 
 'x, -y, z-1/2' 
 '-x+1/2, -y+1/2, -z' 
 'x+1/2, -y+1/2, z-1/2' 
 
_cell_length_a    15.9680 
_cell_length_b    11.4320 
_cell_length_c    26.4510 
_cell_angle_alpha  90.000 
_cell_angle_beta  100.127 
_cell_angle_gamma  90.000 
 
_shelx_F_squared_multiplier     1.000 
 
loop_ 
 _refln_index_h 
 _refln_index_k 
 _refln_index_l 
 _refln_F_squared_calc 
 _refln_F_squared_meas 
 _refln_F_squared_sigma 
 _refln_observed_status 
   2   0   0    16748.97    18769.01    220.25 o 
   4   0   0    82287.90    85929.30    731.00 o 
   6   0   0   142108.88   154892.36   1294.38 o 
   8   0   0    11048.98    13177.07    158.04 o 
  10   0   0    10990.28     8317.32    121.27 o 
  12   0   0    30519.48    28480.84    883.53 o 
  14   0   0     1631.60     1359.36     91.29 o 
  16   0   0     6094.22     6056.45    189.13 o 
  18   0   0    11429.94    10872.18    412.38 o 
  20   0   0       63.75      102.13     57.81 o 
   1   1   0    72231.46    76832.79    461.34 o 
   3   1   0    51178.11    51382.71    322.88 o 
   5   1   0     8300.99     7507.23     68.32 o 
   7   1   0    13007.58    13594.52    129.27 o 
   9   1   0    25750.66    25402.72    190.32 o 
  11   1   0     3321.79     3249.31     64.39 o 
  13   1   0     7738.58     7785.06    139.03 o 
  15   1   0     8232.16     8138.94    153.15 o 
  17   1   0      562.57      633.11     52.38 o 
  19   1   0     2629.68     3034.01    191.74 o 
   0   2   0      665.76      407.64     21.82 o 
   2   2   0     6338.61     5888.27     55.45 o 
   4   2   0     7202.59     7778.28    102.07 o 
   6   2   0     6244.66     7098.38     72.68 o 
   8   2   0     1097.33     1130.13     35.77 o 
  10   2   0       69.94       29.04     23.39 o 
  12   2   0       96.37      141.60     54.70 o 
  14   2   0       94.12      130.76     29.90 o 
  16   2   0        7.08       70.59     25.53 o 
  18   2   0      711.17      781.16     81.97 o 
  20   2   0      267.16      334.14     69.27 o 
   1   3   0     9752.27    10463.38     83.26 o 
   3   3   0    81710.50    86649.97    527.61 o 
   5   3   0    20484.60    24114.81    178.51 o 
   7   3   0     8257.43     9030.64     94.51 o 
   9   3   0    19061.09    20676.32    180.81 o 
  11   3   0     1261.07     1494.68     50.81 o 
  13   3   0     1905.63     1759.90     69.70 o 
  15   3   0     5120.69     4860.58    117.03 o 
  17   3   0      381.33      451.40     42.66 o 
  19   3   0       28.91      167.91     54.50 o 
   0   4   0    52604.31    54411.75    597.95 o 
   2   4   0     7828.39     8394.13     77.00 o 
   4   4   0    40295.29    41932.57    285.32 o 
   6   4   0    25798.20    25472.90    205.09 o 
   8   4   0     7628.76     7409.59     88.26 o 
  10   4   0    19606.45    19385.00    282.00 o 
  12   4   0    30127.97    29252.94    275.71 o 
  14   4   0     4066.39     3947.10    131.84 o 
  16   4   0     1045.06     1242.72     66.19 o 
  18   4   0     3030.70     3048.06    149.82 o 
  20   4   0      577.36      628.20    124.61 o 
   1   5   0     9973.09     9607.31     96.68 o 
   3   5   0    77859.16    79497.60    468.76 o 
   5   5   0     9845.66     9778.68    155.17 o 
   7   5   0    19458.60    19598.98    182.41 o 
   9   5   0    24808.41    24963.64    235.97 o 
  11   5   0     9737.12     8966.04    181.94 o 
  13   5   0     5737.47     5575.94    122.41 o 
  15   5   0     9606.74     9325.32    172.21 o 
  17   5   0      956.40     1020.64     62.95 o 
  19   5   0     1161.26     1291.74    165.72 o 
   0   6   0     9418.28     9302.92    142.48 o 
   2   6   0    39503.73    43448.33    306.65 o 
   4   6   0     6616.34     5826.39    107.15 o 
   6   6   0    12782.43    12463.36    120.75 o 
   8   6   0     4300.26     4329.12     74.15 o 
  10   6   0     1109.66     1032.17     47.83 o 
  12   6   0     4386.66     3948.58     88.62 o 
  14   6   0      684.81      757.89     53.57 o 
  16   6   0     1269.82     1479.94     85.80 o 
  18   6   0     2517.65     2438.31    195.91 o 
   1   7   0     3632.94     4212.01     73.90 o 
   3   7   0      420.77      365.75     26.00 o 
   5   7   0      787.98     1040.62     40.72 o 
   7   7   0      143.95      116.96     20.95 o 
   9   7   0     3409.51     3788.24     79.13 o 
  11   7   0      197.41      186.42     29.13 o 
  13   7   0      194.94      287.50     46.82 o 
  15   7   0      193.22      375.47     45.86 o 
  17   7   0     2023.92     2195.71    120.77 o 
   0   8   0    13644.28    12058.62    187.99 o 
   2   8   0     1459.57     1111.95     41.12 o 
   4   8   0     7941.56     8379.57    109.27 o 
   6   8   0     9764.53     9242.07    110.30 o 
   8   8   0       92.37       62.09     18.98 o 
  10   8   0     1234.05     1550.56     64.01 o 
  12   8   0     6130.01     6390.50    125.74 o 
  14   8   0      226.18      363.58     55.15 o 
  16   8   0     1132.34     1308.37     94.52 o 
   1   9   0    10168.08     9893.54    135.55 o 
   3   9   0    10288.99     9802.66    124.02 o 
   5   9   0    11974.85    11392.39    138.40 o 
   7   9   0    14475.04    13651.37    162.45 o 
   9   9   0    10474.21     9972.59    156.10 o 
  11   9   0     2196.12     2125.53     72.94 o 
  13   9   0     3300.40     3450.95    101.14 o 
  15   9   0     5535.29     5498.13    199.80 o 
   0  10   0     4451.07     4575.08    119.67 o 
   2  10   0     3816.23     3709.47     88.11 o 
   4  10   0      852.51      816.58     46.34 o 
   6  10   0    15072.22    14430.62    189.69 o 
   8  10   0     1505.48     1696.80     63.93 o 
  10  10   0     1863.79     1842.46     68.86 o 
  12  10   0     5620.01     5463.99    158.94 o 
  14  10   0     2009.05     2076.72     90.14 o 
   1  11   0     2225.47     1856.93     81.84 o 
   3  11   0     1687.97     1498.90     62.05 o 
   5  11   0     3764.51     3214.11    107.93 o 
   7  11   0      214.85      306.43     32.47 o 
   9  11   0     1642.41     1831.78     78.84 o 
  11  11   0     1111.92     1238.23     68.18 o 
  13  11   0        4.71      164.26     24.98 o 
   0  12   0      444.81      489.98     68.97 o 
   2  12   0      414.54      446.43     46.86 o 
   4  12   0       29.98       52.53     32.68 o 
   6  12   0      117.66      160.12     44.13 o 
   8  12   0       14.99      116.37     25.67 o 
  10  12   0      997.74     1085.81     90.41 o 
  12  12   0      227.09      424.86     41.74 o 
   1  13   0     1955.55     2008.16     86.19 o 
   3  13   0     1475.10     1617.40     84.09 o 
   5  13   0     1819.73     1948.81     87.92 o 
   7  13   0      850.56     1014.83     65.33 o 
   9  13   0     1985.48     2170.20    105.69 o 
   0  14   0     4466.64     4757.15    196.17 o 
   2  14   0      482.55      484.05     47.34 o 
   4  14   0     1500.72     1745.84     95.32 o 
   6  14   0     6295.81     6255.52    249.90 o 
   8  14   0      839.79      949.04     80.92 o 
   1  15   0     1315.35     1447.64     78.84 o 
   3  15   0     2519.00     2283.88     98.65 o 
 -19   1   1       13.74      137.45     45.09 o 
 -17   1   1     2446.91     2385.23     86.35 o 
 -15   1   1     8550.64     8561.87    157.58 o 
 -13   1   1        5.69       -3.55     23.62 o 
 -11   1   1    18573.58    17906.11    213.29 o 
  -9   1   1    31667.21    30808.27    251.80 o 
  -7   1   1      157.20      370.22     30.28 o 
  -5   1   1     6684.47     7483.75     87.01 o 
  -3   1   1      623.92      941.77     18.28 o 
  -1   1   1       18.38       -7.96      7.96 o 
   1   1   1    52947.40    59089.61    470.10 o 
   3   1   1     7314.08     7836.40     64.90 o 
   5   1   1     3414.70     3049.87     40.77 o 
   7   1   1    18556.65    17701.44    144.64 o 
   9   1   1      784.90      667.53     25.79 o 
  11   1   1     4606.71     4279.97     75.82 o 
  13   1   1     3331.39     3209.92     88.06 o 
  15   1   1     5453.75     5284.26    171.61 o 
  17   1   1      803.48      994.96     89.46 o 
  19   1   1     1395.76     1426.66    182.74 o 
 -20   2   1     3327.40     3178.67    163.62 o 
 -18   2   1     4781.90     4431.56    119.32 o 
 -16   2   1      736.25      981.99     58.63 o 
 -14   2   1    12993.98    12783.05    193.09 o 
 -12   2   1    13982.96    13679.78    188.01 o 
 -10   2   1     1832.00     2101.85     52.84 o 
  -8   2   1    68749.30    73379.48    466.13 o 
  -6   2   1    31710.39    36240.18    244.77 o 
  -4   2   1    43319.27    42102.13    294.10 o 
  -2   2   1    71133.50    70982.41    468.98 o 
   0   2   1    75382.27    80135.44    478.51 o 
   2   2   1      617.16      762.88     21.49 o 
   4   2   1    54757.50    56716.70    581.27 o 
   6   2   1     7472.43     7716.63     78.03 o 
   8   2   1    12914.91    12646.54    115.41 o 
  10   2   1    37741.49    37974.00    274.24 o 
  12   2   1    22925.41    22250.71    256.42 o 
  14   2   1        3.77       41.70     23.56 o 
  16   2   1     4754.46     4474.44    113.89 o 
  18   2   1     2194.64     1913.22    121.68 o 
  20   2   1      381.18      635.08    143.88 o 
 -19   3   1       57.86       89.56     40.51 o 
 -17   3   1     3412.65     3331.87    102.85 o 
 -15   3   1      490.23      581.69     47.51 o 
 -13   3   1     1933.26     1705.07     68.14 o 
 -11   3   1    51071.90    50850.96    402.81 o 
  -9   3   1     8104.39     7431.31     84.72 o 
  -7   3   1     2174.55     2610.14     56.35 o 
  -5   3   1    72291.28    72251.70    491.95 o 
  -3   3   1    17749.24    15616.42    218.71 o 
  -1   3   1     8574.05    10376.47     89.75 o 
   1   3   1     9664.55    10023.62     79.41 o 
   3   3   1    32804.72    33699.03    260.79 o 
   5   3   1     4778.23     5317.48     63.87 o 
   7   3   1    25370.94    28505.59    212.38 o 
   9   3   1    17360.42    18650.17    160.36 o 
  11   3   1      452.71      469.40     33.96 o 
  13   3   1    15887.56    15751.66    214.23 o 
  15   3   1     5384.61     5153.86    120.61 o 
  17   3   1      197.10      253.73     52.13 o 
  19   3   1     4531.44     5006.13    251.15 o 
 -20   4   1     2283.13     2524.38    229.31 o 
 -18   4   1       46.21      143.74     27.33 o 
 -16   4   1        1.65       83.91     26.28 o 
 -14   4   1    11686.36    10724.32    178.15 o 
 -12   4   1     2994.16     2781.56     82.95 o 
 -10   4   1      150.21      170.04     27.63 o 
  -8   4   1     4030.91     3579.17     69.57 o 
  -6   4   1    16896.93    17894.45    150.89 o 
  -4   4   1     1874.46     1588.72     48.99 o 
  -2   4   1    12809.85    15014.81    171.02 o 
   0   4   1    10464.09    13071.81    149.80 o 
   2   4   1     4238.56     2730.79     40.78 o 
   4   4   1    38541.30    39952.39    274.82 o 
   6   4   1    28036.47    29461.95    220.57 o 
   8   4   1        3.83       26.26     18.01 o 
  10   4   1     3576.80     2864.85     58.07 o 
  12   4   1     9156.06     7818.61    120.97 o 
  14   4   1        2.79       55.17     36.90 o 
  16   4   1     1031.52     1213.14     64.06 o 
  18   4   1      378.80      399.04    124.61 o 
  20   4   1       12.02      171.10     97.64 o 
 -19   5   1      131.32      353.28    114.98 o 
 -17   5   1      599.85      796.05     63.95 o 
 -15   5   1       92.47      230.89     50.52 o 
 -13   5   1     1054.68     1043.13     58.50 o 
 -11   5   1       46.37       64.12     23.67 o 
  -9   5   1     1620.44     1460.22     42.67 o 
  -7   5   1     1009.36     1221.52     38.68 o 
  -5   5   1       44.40      -20.33     24.79 o 
  -3   5   1     7239.42     8453.14     84.26 o 
  -1   5   1     1113.87     1114.76     38.97 o 
   1   5   1    11341.91    12512.82    115.10 o 
   3   5   1     5789.91     5220.32     64.27 o 
   5   5   1    33870.98    39317.14    282.56 o 
   7   5   1      952.39      522.95     36.42 o 
   9   5   1     1226.23     1236.33     41.72 o 
  11   5   1      856.08      916.86     46.56 o 
  13   5   1      508.39      480.91     51.27 o 
  15   5   1       34.22      112.39     33.00 o 
  17   5   1       13.73      169.48     38.54 o 
  19   5   1       91.89      228.03     96.35 o 
 -18   6   1     4225.19     4620.32    181.84 o 
 -16   6   1      178.27      260.94     46.97 o 
 -14   6   1     3444.29     3425.13    101.88 o 
 -12   6   1     9988.29     9840.61    143.93 o 
 -10   6   1       47.49       50.22     22.15 o 
  -8   6   1    12869.02    12714.91    145.80 o 
  -6   6   1     4560.71     4156.33     64.17 o 
  -4   6   1     7254.78     7809.63    106.90 o 
  -2   6   1     7325.05     7516.86     88.79 o 
   0   6   1    24976.05    27717.15    214.31 o 
   2   6   1     7015.25     6660.14     83.43 o 
   4   6   1    21225.40    20851.37    165.42 o 
   6   6   1     8190.62     8514.15    103.90 o 
   8   6   1       34.66       36.86     18.71 o 
  10   6   1     5345.01     5007.42     95.91 o 
  12   6   1     1068.79     1009.92     49.80 o 
  14   6   1     1070.59     1139.60     63.97 o 
  16   6   1     5489.70     5669.00    173.87 o 
  18   6   1     1477.13     1833.87    177.93 o 
 -17   7   1     8212.94     8065.32    271.04 o 
 -15   7   1     6015.40     6550.54    273.28 o 
 -13   7   1       52.33       67.54     41.96 o 
 -11   7   1    21076.79    19651.58    298.09 o 
  -9   7   1     9793.14    10394.48    117.69 o 
  -7   7   1     2108.92     1819.63     53.48 o 
  -5   7   1    31006.99    30460.74    227.43 o 
  -3   7   1    30522.81    30741.77    242.60 o 
  -1   7   1     6089.11     5671.87     80.36 o 
   1   7   1    76214.50    74529.88    955.06 o 
   3   7   1    22400.92    21213.11    186.20 o 
   5   7   1     2659.90     3233.50    140.80 o 
   7   7   1    41755.87    43171.84    304.48 o 
   9   7   1     4866.78     4478.79     80.49 o 
  11   7   1     2396.72     2650.67     78.28 o 
  13   7   1    17782.09    17841.09    382.69 o 
  15   7   1     6290.13     6454.46    171.11 o 
  17   7   1      981.29     1247.42    145.17 o 
 -16   8   1      675.39      785.29     58.83 o 
 -14   8   1     3294.42     2854.37     99.11 o 
 -12   8   1     3458.33     3030.85     89.51 o 
 -10   8   1     4030.80     3857.47     93.41 o 
  -8   8   1    14706.39    14242.31    161.98 o 
  -6   8   1    22899.72    23127.71    195.84 o 
  -4   8   1      775.89      846.00     38.08 o 
  -2   8   1    23498.01    24396.51    244.41 o 
   0   8   1    35911.67    38046.05    313.26 o 
   2   8   1     4893.27     4430.78    145.55 o 
   4   8   1     9335.83     9231.94    116.42 o 
   6   8   1    20313.69    20109.54    179.24 o 
   8   8   1     1877.29     1793.93     49.63 o 
  10   8   1    13633.55    12747.81    177.86 o 
  12   8   1     7578.62     7140.32    188.16 o 
  14   8   1      316.06      489.11     58.66 o 
  16   8   1     2790.19     3100.45    146.59 o 
 -15   9   1       55.27      148.22     48.86 o 
 -13   9   1      696.03      670.67     46.64 o 
 -11   9   1      150.93       99.69     25.70 o 
  -9   9   1      800.99      698.85     47.22 o 
  -7   9   1      318.87      369.41     37.69 o 
  -5   9   1     1895.90     1737.20     62.79 o 
  -3   9   1      687.50      566.30     33.62 o 
  -1   9   1     1144.61      954.67     47.64 o 
   1   9   1    10013.12    10441.27    128.38 o 
   3   9   1       10.79        1.86     17.39 o 
   5   9   1     2777.13     2690.63     64.89 o 
   7   9   1     3688.38     3469.28     77.47 o 
   9   9   1     2235.55     1925.66     67.65 o 
  11   9   1        6.54       34.72     26.21 o 
  13   9   1     1160.75     1419.72     64.80 o 
  15   9   1      868.51      941.55     62.07 o 
 -14  10   1       98.81      210.41     35.05 o 
 -12  10   1      238.31      349.27     49.51 o 
 -10  10   1      772.07      840.61     58.09 o 
  -8  10   1     2223.42     1950.39     69.77 o 
  -6  10   1     8287.64     7607.51    131.92 o 
  -4  10   1       15.03        6.26     28.31 o 
  -2  10   1      524.78      476.52     50.86 o 
   0  10   1      591.69      485.56     32.64 o 
   2  10   1        1.35       24.95     18.28 o 
   4  10   1     4585.06     4467.65    115.49 o 
   6  10   1       26.95       38.42     23.43 o 
   8  10   1       18.96       80.23     21.35 o 
  10  10   1      867.22     1083.56     56.00 o 
  12  10   1       44.32      157.35     26.60 o 
  14  10   1     1292.16     1586.76     79.28 o 
 -13  11   1       13.93      152.00     36.46 o 
 -11  11   1     2621.71     2812.73     97.67 o 
  -9  11   1     1866.32     1972.91     82.31 o 
  -7  11   1       52.62       94.57     22.14 o 
  -5  11   1     7310.20     6825.89    128.84 o 
  -3  11   1     5476.35     5097.63    109.27 o 
  -1  11   1     2594.77     2471.99     97.67 o 
   1  11   1    16487.98    15372.61    234.51 o 
   3  11   1     8596.48     8404.88    142.32 o 
   5  11   1       97.11      234.36     33.35 o 
   7  11   1     8064.66     7726.17    138.47 o 
   9  11   1     4188.64     4000.24    114.02 o 
  11  11   1      263.98      368.10     36.30 o 
  13  11   1     4713.63     4815.19    119.79 o 
 -12  12   1     3293.90     3912.50    129.06 o 
 -10  12   1      143.32      245.26     34.92 o 
  -8  12   1     3943.67     3595.81    109.74 o 
  -6  12   1     4537.39     4655.53    109.44 o 
  -4  12   1       66.42       65.94     23.04 o 
  -2  12   1    11540.95    10609.44    197.91 o 
   0  12   1     5744.63     4853.38    129.63 o 
   2  12   1      240.34      282.03     41.64 o 
   4  12   1    14852.81    14909.04    240.72 o 
   6  12   1     3350.19     3230.26    105.02 o 
   8  12   1       45.84       69.90     23.49 o 
  10  12   1     8029.02     8411.24    178.07 o 
  12  12   1      828.90     1184.08     67.37 o 
 -11  13   1     1448.20     1594.28    175.36 o 
  -9  13   1     2088.55     2319.90     90.34 o 
  -7  13   1      130.94      141.69     34.46 o 
  -5  13   1     3534.22     3230.24    118.21 o 
  -3  13   1     2508.51     2395.70     93.99 o 
  -1  13   1      100.61      154.11     33.75 o 
   1  13   1     4916.33     4524.29    130.31 o 
   3  13   1     4185.14     3941.37    148.16 o 
   5  13   1      163.41      245.22     65.83 o 
   7  13   1     2099.97     2364.18     94.26 o 
   9  13   1     2570.00     2869.66    121.58 o 
  -8  14   1      161.13      285.66     51.14 o 
  -6  14   1       17.00      232.61     74.63 o 
  -4  14   1      374.46      463.33     49.11 o 
  -2  14   1     1125.29     1310.95     84.85 o 
   0  14   1        1.89      128.80     43.30 o 
   2  14   1      500.48      660.51     59.56 o 
   4  14   1      195.47      257.69     36.08 o 
   6  14   1      100.13      322.18     40.52 o 
   8  14   1       34.10      127.16     36.41 o 
  -3  15   1     1039.06     1377.18     88.02 o 
  -1  15   1       19.26      244.93     31.82 o 
   1  15   1     2157.74     2376.76     96.07 o 
   3  15   1      120.16      254.01     37.62 o 
 -20   0   2     2331.03     2180.09    197.20 o 
 -18   0   2      169.34      157.12     40.63 o 
 -16   0   2    12613.95    12361.86    283.48 o 
 -14   0   2    22189.30    22604.84    386.72 o 
 -12   0   2      498.93      721.75     66.69 o 
 -10   0   2    11630.24    11000.98    213.64 o 
  -8   0   2    75911.16    77284.44    865.59 o 
  -6   0   2    14460.30    14682.95    216.62 o 
  -4   0   2    27022.89    29294.99    401.46 o 
  -2   0   2   127808.45   143094.17   3061.05 o 
   2   0   2   151279.00   162906.41   1588.26 o 
   4   0   2   149940.05   164955.66   1576.55 o 
   6   0   2       52.59        5.36     15.59 o 
   8   0   2    75702.22    72575.80    649.67 o 
  10   0   2    43227.40    41540.87    413.80 o 
  12   0   2      487.75      334.22     53.96 o 
  14   0   2    14705.19    13932.87    281.33 o 
  16   0   2    10719.18    10086.60    373.84 o 
  18   0   2      636.26      829.26    120.76 o 
  20   0   2     5096.31     5621.73    315.39 o 
 -21   1   2       27.64      269.62    107.27 o 
 -19   1   2     1659.13     1764.30    105.32 o 
 -17   1   2     9121.25     8886.03    178.94 o 
 -15   1   2      795.86      796.75     76.21 o 
 -13   1   2      823.92      952.38     60.26 o 
 -11   1   2    25539.72    25375.94    271.23 o 
  -9   1   2     5191.52     4921.41     72.73 o 
  -7   1   2    23900.12    26629.35    213.79 o 
  -5   1   2    34090.83    33442.24    245.53 o 
  -3   1   2     2983.79     3104.17     34.15 o 
  -1   1   2   111363.15   118364.23   1352.15 o 
   1   1   2   189596.45   198358.06   3400.41 o 
   3   1   2     2597.61     2226.79     41.26 o 
   5   1   2     4552.84     4692.87     53.13 o 
   7   1   2    56558.18    60545.03    387.17 o 
   9   1   2       41.01       73.80     15.46 o 
  11   1   2    14532.36    13814.59    152.01 o 
  13   1   2     6968.52     6749.29    127.87 o 
  15   1   2        0.60       34.86     19.84 o 
  17   1   2    11363.32    10724.98    283.82 o 
  19   1   2     4057.30     4075.99    183.17 o 
 -20   2   2      418.34      622.24     82.94 o 
 -18   2   2      118.12      318.91     37.50 o 
 -16   2   2     1746.27     1696.24     72.55 o 
 -14   2   2        2.74      249.28     83.86 o 
 -12   2   2      219.30      411.04    105.99 o 
 -10   2   2      938.62     1036.13     39.96 o 
  -8   2   2      621.58      860.05     64.42 o 
  -6   2   2     1601.15      874.30     36.37 o 
  -4   2   2     1052.45      492.76     43.05 o 
  -2   2   2   111225.35   116000.99    639.20 o 
   0   2   2      241.75      344.35     14.65 o 
   2   2   2    23204.10    26644.77    177.57 o 
   4   2   2     4028.06     3344.51     44.69 o 
   6   2   2     7552.61     7229.56    163.03 o 
   8   2   2     1041.34      941.88     31.29 o 
  10   2   2        3.86       28.27     14.82 o 
  12   2   2       27.33       38.40     25.54 o 
  14   2   2     1651.18     1549.39     64.68 o 
  16   2   2      616.17      672.66     98.92 o 
  18   2   2      368.71      386.38     64.14 o 
  20   2   2      133.39      313.54     67.94 o 
 -19   3   2      609.19      668.41     60.09 o 
 -17   3   2     2076.81     2090.25     81.79 o 
 -15   3   2      469.96      563.88     46.76 o 
 -13   3   2     2695.02     2382.61     79.01 o 
 -11   3   2    11162.24    11585.10    141.01 o 
  -9   3   2      199.12      147.46     17.31 o 
  -7   3   2     1042.69     1227.45     45.00 o 
  -5   3   2     9442.04    11027.52    110.36 o 
  -3   3   2     6576.90     8033.73     70.82 o 
  -1   3   2     2257.09     1389.88     40.58 o 
   1   3   2    53444.46    52470.04    330.69 o 
   3   3   2     4434.62     6050.12    161.78 o 
   5   3   2     5731.71     7850.05    112.04 o 
   7   3   2    30596.10    32618.98    304.59 o 
   9   3   2        4.98        5.93     14.78 o 
  11   3   2     4075.11     4020.89     80.65 o 
  13   3   2     8029.29     7985.71    144.01 o 
  15   3   2      217.84      468.35     55.56 o 
  17   3   2     1827.83     1767.47    113.95 o 
  19   3   2      249.30      455.83    130.07 o 
 -20   4   2     3168.78     3098.63    247.94 o 
 -18   4   2       50.22      175.72     29.58 o 
 -16   4   2     3094.64     3243.94     99.41 o 
 -14   4   2    14346.03    13985.32    208.20 o 
 -12   4   2      203.26      177.30     37.51 o 
 -10   4   2     5570.48     5662.28    100.26 o 
  -8   4   2    14496.51    13848.60    129.73 o 
  -6   4   2     9814.94    11759.06    112.06 o 
  -4   4   2    42786.37    43400.15    291.95 o 
  -2   4   2    26528.55    24839.87    181.06 o 
   0   4   2    13891.24    15113.68    122.75 o 
   2   4   2    14336.83    14854.86    124.81 o 
   4   4   2    80418.81    84405.52    548.43 o 
   6   4   2     3372.76     3699.12     59.13 o 
   8   4   2     6556.42     5836.45     78.83 o 
  10   4   2    42951.30    41594.82    308.15 o 
  12   4   2       51.69       16.30     21.56 o 
  14   4   2    12090.44    11760.63    188.02 o 
  16   4   2     9480.93     8921.69    253.96 o 
  18   4   2      335.95      548.33     73.13 o 
 -19   5   2     3906.08     3548.12    163.80 o 
 -17   5   2     4534.20     4587.93    313.92 o 
 -15   5   2     1351.94     1520.24    126.51 o 
 -13   5   2     6430.18     5623.77    123.44 o 
 -11   5   2    19281.47    18859.25    227.81 o 
  -9   5   2      186.50      105.98     37.38 o 
  -7   5   2     7990.00     7030.21     94.02 o 
  -5   5   2    36444.93    38066.35    253.75 o 
  -3   5   2     2922.96     4477.10    106.00 o 
  -1   5   2    21569.93    23559.40    188.06 o 
   1   5   2    45463.39    51456.67    384.03 o 
   3   5   2        2.41       31.35     17.99 o 
   5   5   2    47936.49    49030.54    338.96 o 
   7   5   2    44727.21    45816.10    327.65 o 
   9   5   2      402.71      591.12     33.52 o 
  11   5   2    14772.87    14128.89    172.17 o 
  13   5   2    10836.12    10306.80    193.21 o 
  15   5   2       46.82       96.67     25.46 o 
  17   5   2     6678.01     6457.59    216.68 o 
  19   5   2     3718.37     3368.41    239.59 o 
 -18   6   2        0.34      245.19     46.57 o 
 -16   6   2     5347.01     5281.59    156.07 o 
 -14   6   2     7232.21     6315.85    165.90 o 
 -12   6   2     2908.37     2817.50     75.21 o 
 -10   6   2    16950.68    18035.14    198.67 o 
  -8   6   2    12468.06    13108.64    128.08 o 
  -6   6   2     4436.68     5251.53     71.76 o 
  -4   6   2    26633.03    25402.46    203.91 o 
  -2   6   2     3451.95     3132.47     70.01 o 
   0   6   2      775.48      653.83     30.24 o 
   2   6   2    45827.89    42627.67    386.36 o 
   4   6   2    27450.90    26825.96    199.38 o 
   6   6   2     3395.32     3174.21     61.97 o 
   8   6   2    17448.27    17335.39    168.15 o 
  10   6   2     4291.45     3945.67     85.37 o 
  12   6   2     1206.81      925.82     48.01 o 
  14   6   2     1098.52     1207.99     63.15 o 
  16   6   2      999.15     1140.22     93.28 o 
  18   6   2      588.30      693.72    117.55 o 
 -17   7   2       21.96      257.09     42.23 o 
 -15   7   2      182.27      240.64     52.74 o 
 -13   7   2      839.66      768.78     80.05 o 
 -11   7   2      180.80      155.67     30.08 o 
  -9   7   2      103.77       46.86     18.95 o 
  -7   7   2      263.30      204.14     22.96 o 
  -5   7   2     1922.51     1749.64     47.21 o 
  -3   7   2     5325.07     5095.57     76.19 o 
  -1   7   2     1299.97     1095.68     37.25 o 
   1   7   2      134.90      146.45     36.77 o 
   3   7   2        0.39       -2.04     13.36 o 
   5   7   2     1597.27     1466.70     42.36 o 
   7   7   2     1161.33     1054.65     46.57 o 
   9   7   2     1978.30     2127.42     61.90 o 
  11   7   2      217.32      229.81     29.05 o 
  13   7   2     1397.09     1651.80     96.39 o 
  15   7   2       28.56      172.16     29.20 o 
 -16   8   2      228.96      355.77     47.65 o 
 -14   8   2      426.70      547.85     68.68 o 
 -12   8   2      463.62      522.27     42.34 o 
 -10   8   2    10150.10     9233.06    148.34 o 
  -8   8   2     3983.70     3867.73     79.48 o 
  -6   8   2     5458.19     5259.89    100.20 o 
  -4   8   2    13990.07    12712.47    138.65 o 
  -2   8   2     1535.38     1487.76     54.68 o 
   0   8   2      539.45      486.11     31.59 o 
   2   8   2     8090.55     7622.73    102.50 o 
   4   8   2    22141.22    21859.70    200.51 o 
   6   8   2      452.35      473.34     30.70 o 
   8   8   2     2548.67     2669.86     70.11 o 
  10   8   2     1508.63     1827.71    133.32 o 
  12   8   2      277.28      280.36     38.11 o 
  14   8   2     4790.10     4787.05    145.91 o 
  16   8   2      732.42     1088.76    133.61 o 
 -17   9   2     3126.37     2965.26    107.50 o 
 -15   9   2      618.77      832.74     61.44 o 
 -13   9   2     3861.16     3517.25     99.64 o 
 -11   9   2     6675.41     5904.60    121.97 o 
  -9   9   2      467.48      320.73     35.71 o 
  -7   9   2    17697.25    17916.37    210.73 o 
  -5   9   2    25081.69    23978.29    287.37 o 
  -3   9   2     5599.85     4819.90     96.41 o 
  -1   9   2    11198.09    11527.22    135.67 o 
   1   9   2     3082.85     3009.37     92.35 o 
   3   9   2      293.13      240.00     24.06 o 
   5   9   2    19670.10    19351.28    195.20 o 
   7   9   2     6345.43     6160.55     93.86 o 
   9   9   2       13.15       13.71     19.12 o 
  11   9   2    10363.02     9783.93    187.38 o 
  13   9   2     4725.35     4939.89    115.14 o 
  15   9   2        4.82       84.70     76.89 o 
 -14  10   2     2821.17     2969.07    105.99 o 
 -12  10   2       99.30      200.02     50.98 o 
 -10  10   2     6820.06     6262.33    142.61 o 
  -8  10   2    10354.95    10033.48    156.06 o 
  -6  10   2      661.27      660.07     63.32 o 
  -4  10   2    11756.61    11063.66    160.29 o 
  -2  10   2    12823.57    12830.51    173.69 o 
   0  10   2      472.55      433.22     37.15 o 
   2  10   2     9099.12     8745.43    121.86 o 
   4  10   2     6131.53     5870.75     98.91 o 
   6  10   2     1496.06     1484.48     59.56 o 
   8  10   2     6502.32     6063.44    107.43 o 
  10  10   2     3709.99     3634.75     95.15 o 
  12  10   2        0.57       24.75     32.02 o 
  14  10   2     2868.42     2965.48    108.98 o 
 -13  11   2     1636.14     1994.60     82.66 o 
 -11  11   2     1746.35     1971.02     81.28 o 
  -9  11   2       51.30       85.63     26.36 o 
  -7  11   2     2790.63     2642.16     79.30 o 
  -5  11   2     4068.38     3624.43    134.22 o 
  -3  11   2      454.15      389.78     39.58 o 
  -1  11   2     3854.46     3829.70     95.06 o 
   1  11   2     5804.12     5150.20    129.30 o 
   3  11   2      475.14      315.34     52.30 o 
   5  11   2     1849.11     2011.81     68.71 o 
   7  11   2     2672.61     2738.57     80.51 o 
   9  11   2        9.58       56.50     24.27 o 
  11  11   2      676.84     1065.20     56.82 o 
  13  11   2     2981.40     3230.48     96.36 o 
 -12  12   2      445.42      529.05     47.64 o 
 -10  12   2      131.64      292.35     37.64 o 
  -8  12   2      424.76      538.21     57.30 o 
  -6  12   2      720.82      760.20     48.08 o 
  -4  12   2      569.58      662.52     46.57 o 
  -2  12   2      224.64      326.86     41.54 o 
   0  12   2       12.63        2.36     24.78 o 
   2  12   2      326.78      327.90     43.80 o 
   4  12   2        5.91       40.77     26.92 o 
   6  12   2      851.01      858.35     58.96 o 
   8  12   2       89.65      223.64     33.49 o 
  10  12   2      327.14      449.09     43.60 o 
  12  12   2      148.27      287.84     48.38 o 
 -11  13   2     2081.84     2491.85    188.20 o 
  -9  13   2      352.46      576.47     55.25 o 
  -7  13   2     1410.71     1704.11     79.19 o 
  -5  13   2     2514.21     2476.26     96.37 o 
  -3  13   2       16.12      138.92     28.62 o 
  -1  13   2     1170.12     1271.73     72.74 o 
   1  13   2     2720.58     2734.42    170.22 o 
   3  13   2       22.40       47.98     23.59 o 
   5  13   2     1525.03     1696.36     82.01 o 
   7  13   2     2086.13     2329.74     92.59 o 
   9  13   2       65.41      159.90     41.80 o 
  -8  14   2     4417.46     4152.05    178.35 o 
  -6  14   2        1.26      196.64     62.03 o 
  -4  14   2     3804.29     4171.48    131.08 o 
  -2  14   2     5564.45     5580.13    156.92 o 
   0  14   2        0.17      134.09     33.47 o 
   2  14   2     5539.91     5341.44    146.75 o 
   4  14   2     2505.51     2471.86     99.68 o 
   6  14   2       61.92      207.15     73.43 o 
  -3  15   2      384.89      438.17     41.37 o 
  -1  15   2     2584.93     2715.72    103.07 o 
   1  15   2     2341.27     2466.53     99.17 o 
   3  15   2      220.71      322.45     64.23 o 
 -21   1   3      142.72      280.76     71.30 o 
 -19   1   3     1666.95     1895.42     80.66 o 
 -17   1   3      146.06      333.69     38.77 o 
 -15   1   3     4148.70     3978.70    105.74 o 
 -13   1   3    13351.13    12820.14    200.10 o 
 -11   1   3     9847.26     9382.06    168.65 o 
  -9   1   3      125.85       70.41     16.23 o 
  -7   1   3    96047.95   101443.63    761.08 o 
  -5   1   3     2254.72     2834.21     44.68 o 
  -3   1   3    49537.79    58123.05    355.07 o 
  -1   1   3    47973.01    58050.39    552.21 o 
   1   1   3     7527.65     9014.66    123.98 o 
   3   1   3    16245.41    17419.04    123.32 o 
   5   1   3    32274.21    35445.20    235.46 o 
   7   1   3       38.98      232.87     17.97 o 
   9   1   3    16363.49    15098.66    134.93 o 
  11   1   3     8193.60     7424.54    104.90 o 
  13   1   3     2481.91     2316.31     74.40 o 
  15   1   3     1183.67     1348.11     72.29 o 
  17   1   3     5973.43     5749.84    203.25 o 
  19   1   3      207.16      350.23     66.45 o 
 -20   2   3      713.79     1049.09    100.47 o 
 -18   2   3      416.27      624.85     51.79 o 
 -16   2   3    16226.14    15806.54    233.91 o 
 -14   2   3     3420.75     3550.60     97.34 o 
 -12   2   3      987.87     1065.75     84.65 o 
 -10   2   3    44341.58    45984.26    358.63 o 
  -8   2   3    19195.90    20747.30    185.60 o 
  -6   2   3    33379.29    32694.91    224.38 o 
  -4   2   3   215385.05   220704.67   1401.26 o 
  -2   2   3    43840.35    47163.95    314.02 o 
   0   2   3       88.88        2.50     10.00 o 
   2   2   3    16693.61    13987.57    110.20 o 
   4   2   3     8379.92     6970.57     69.54 o 
   6   2   3    54994.09    57840.73    372.07 o 
   8   2   3    64204.06    66172.95    429.76 o 
  10   2   3      346.12      241.86     21.08 o 
  12   2   3     4563.76     4880.84    104.55 o 
  14   2   3     7595.66     7982.92    146.38 o 
  16   2   3      538.21      490.98     77.08 o 
  18   2   3     3136.91     3202.97    157.02 o 
  20   2   3     2806.20     2857.24    160.69 o 
 -19   3   3     2907.35     3180.39    135.51 o 
 -17   3   3     3173.15     2941.81     96.81 o 
 -15   3   3     2435.04     2340.98     87.43 o 
 -13   3   3     7382.45     7335.86    138.35 o 
 -11   3   3     4294.96     3968.96    124.61 o 
  -9   3   3    11113.28    11767.40    134.95 o 
  -7   3   3    19310.79    20083.39    159.08 o 
  -5   3   3    26162.01    29744.97    209.93 o 
  -3   3   3    66236.15    67664.39    421.81 o 
  -1   3   3    20097.96    21091.16    150.88 o 
   1   3   3    29951.21    34295.79    249.35 o 
   3   3   3   108118.59   113490.83    680.77 o 
   5   3   3    75225.55    80144.78    837.89 o 
   7   3   3    11991.13    12717.19    136.78 o 
   9   3   3    10974.54     9912.80    107.33 o 
  11   3   3    37558.18    37276.07    318.87 o 
  13   3   3     5363.38     5152.71    113.60 o 
  15   3   3     1780.46     1715.07     79.75 o 
  17   3   3     6027.93     5644.19    201.77 o 
  19   3   3      540.74      513.85    133.28 o 
 -20   4   3      198.74      371.27    119.47 o 
 -18   4   3      715.07      975.15    148.35 o 
 -16   4   3     1497.61     1524.12     72.65 o 
 -14   4   3       69.54      102.92     30.50 o 
 -12   4   3    15667.22    14778.38    203.15 o 
 -10   4   3    12597.19    12145.01    145.00 o 
  -8   4   3     2221.48     2074.32     44.05 o 
  -6   4   3     5965.38     5486.50     65.12 o 
  -4   4   3    27914.07    31051.02    206.37 o 
  -2   4   3    30079.90    31278.99    269.40 o 
   0   4   3      168.63       89.72     13.80 o 
   2   4   3      628.11      604.55     35.01 o 
   4   4   3     4804.32     4916.27     75.53 o 
   6   4   3    15899.92    16005.17    173.41 o 
   8   4   3     2925.49     2580.39     65.71 o 
  10   4   3     5009.17     4454.79     85.53 o 
  12   4   3     4653.70     4771.86     93.42 o 
  14   4   3     9720.93     9198.77    162.55 o 
  16   4   3      885.75      959.32    137.78 o 
  18   4   3      157.87      287.98     57.88 o 
 -19   5   3      320.77      512.95     54.29 o 
 -17   5   3      785.33     1117.25     76.86 o 
 -15   5   3      209.15      221.99     38.18 o 
 -13   5   3     1258.90     1214.44     80.29 o 
 -11   5   3     3015.49     2791.11     70.77 o 
  -9   5   3      610.54      515.65     28.15 o 
  -7   5   3     2777.11     2667.18     48.85 o 
  -5   5   3      306.15      344.35     21.35 o 
  -3   5   3     1209.16     1205.12     33.22 o 
  -1   5   3    17013.08    17843.10    146.94 o 
   1   5   3      645.45      480.11     21.54 o 
   3   5   3      118.50       82.81     17.11 o 
   5   5   3     5381.44     5581.14     77.33 o 
   7   5   3       11.22        0.03     17.57 o 
   9   5   3      849.73      694.43     39.88 o 
  11   5   3     1123.25     1122.53     50.35 o 
  13   5   3        0.13       42.69     24.09 o 
  15   5   3      431.36      488.99     54.92 o 
  17   5   3       55.23      146.21     38.08 o 
  19   5   3        7.32       86.41     87.04 o 
 -18   6   3     1415.86     1800.34     94.49 o 
 -16   6   3     2525.30     2705.08    111.00 o 
 -14   6   3     3807.35     3625.68    125.53 o 
 -12   6   3     1011.19      832.55     45.85 o 
 -10   6   3    12357.80    11033.51    134.48 o 
  -8   6   3     7059.43     6176.16     81.47 o 
  -6   6   3     6888.26     7180.31     85.12 o 
  -4   6   3    39359.17    39775.98    287.52 o 
  -2   6   3     5195.95     4629.40     66.73 o 
   0   6   3    12296.25    13122.49    144.67 o 
   2   6   3    16915.09    17926.47    167.18 o 
   4   6   3     9177.71    10423.99    142.07 o 
   6   6   3    13030.44    13064.28    136.55 o 
   8   6   3    16776.19    16994.11    166.88 o 
  10   6   3       22.45       26.00     18.91 o 
  12   6   3     4409.75     4378.25    101.11 o 
  14   6   3     3157.14     3271.57     96.82 o 
  16   6   3      305.92      373.99     86.07 o 
  18   6   3     3035.14     2957.96    218.39 o 
 -17   7   3     1493.87     1593.40    116.36 o 
 -15   7   3     3361.03     3197.23    107.55 o 
 -13   7   3    11462.78    10619.60    190.42 o 
 -11   7   3     7419.35     6782.96    123.33 o 
  -9   7   3    13744.06    13131.36    196.23 o 
  -7   7   3    34352.09    36348.44    264.17 o 
  -5   7   3     4768.40     4912.40     76.27 o 
  -3   7   3     7779.81     7606.48     95.02 o 
  -1   7   3    53046.62    55735.42    386.79 o 
   1   7   3      186.64      174.64     25.52 o 
   3   7   3    14209.64    13547.53    127.73 o 
   5   7   3    43566.87    44100.48    304.24 o 
   7   7   3     1979.70     1805.07    101.31 o 
   9   7   3     5542.40     5405.99     89.72 o 
  11   7   3    14571.93    14450.20    185.72 o 
  13   7   3       27.64      111.73     24.52 o 
  15   7   3     5284.74     4940.21    275.56 o 
  17   7   3     6593.01     6252.50    326.31 o 
 -18   8   3     2642.21     2785.81    192.06 o 
 -16   8   3     5740.69     5700.24    157.61 o 
 -14   8   3      826.63     1032.85     64.76 o 
 -12   8   3     4462.99     3932.39     97.93 o 
 -10   8   3    10501.55     9640.24    151.81 o 
  -8   8   3      680.86      429.35     33.50 o 
  -6   8   3    10103.78     9537.42    137.73 o 
  -4   8   3    19480.14    18970.77    179.18 o 
  -2   8   3     6378.97     6465.89     91.46 o 
   0   8   3    21923.50    21222.62    192.91 o 
   2   8   3    30319.32    29531.29    245.59 o 
   4   8   3     2662.48     2188.44     51.38 o 
   6   8   3     7906.76     8302.17    104.89 o 
   8   8   3    11375.20    10596.91    124.59 o 
  10   8   3     7797.55     6842.68    125.31 o 
  12   8   3     5037.20     5177.96    124.87 o 
  14   8   3     8232.03     7956.84    190.05 o 
  16   8   3     1261.96     1332.85    142.60 o 
 -17   9   3       41.14      189.49     53.22 o 
 -15   9   3      540.10      571.04     52.10 o 
 -13   9   3      580.91      485.28     48.04 o 
 -11   9   3      788.83      887.62     52.28 o 
  -9   9   3     1736.45     1540.94     72.12 o 
  -7   9   3      189.57      124.00     28.68 o 
  -5   9   3      518.90      633.27     43.11 o 
  -3   9   3        2.85       -9.19     22.51 o 
  -1   9   3     7889.53     8534.08    113.29 o 
   1   9   3      203.04      319.77     27.61 o 
   3   9   3      814.65      793.75     74.61 o 
   5   9   3      696.61      773.78     36.09 o 
   7   9   3     2814.99     2931.13     64.59 o 
   9   9   3      726.70      677.91     44.25 o 
  11   9   3     3176.23     2815.42     83.35 o 
  13   9   3     4125.28     3981.07    102.76 o 
 -16  10   3      869.61     1145.93    127.18 o 
 -14  10   3     1331.24     1577.65     81.26 o 
 -12  10   3        5.54       69.03     20.68 o 
 -10  10   3      472.10      478.16     45.09 o 
  -8  10   3       23.45       62.08     22.65 o 
  -6  10   3      214.07      285.01     34.09 o 
  -4  10   3     5938.64     5260.42    107.57 o 
  -2  10   3     2989.25     3444.89     86.56 o 
   0  10   3     4327.91     4683.35    100.12 o 
   2  10   3    11296.19    12027.70    147.85 o 
   4  10   3      692.00      928.12     42.81 o 
   6  10   3     2008.41     1946.67     83.99 o 
   8  10   3     1285.84     1455.31     54.00 o 
  10  10   3        0.50       77.39     22.36 o 
  12  10   3      467.29      562.62     42.98 o 
  14  10   3     1034.01     1177.49     99.49 o 
 -13  11   3     3387.20     3428.76    109.79 o 
 -11  11   3      747.57      978.04     61.80 o 
  -9  11   3     1893.55     1946.99     80.25 o 
  -7  11   3     6981.31     6806.54    142.95 o 
  -5  11   3     3031.13     2975.16    115.41 o 
  -3  11   3      696.07      846.71     49.74 o 
  -1  11   3     8809.27     7921.79    178.49 o 
   1  11   3     2331.13     2121.76     72.71 o 
   3  11   3     8591.52     8352.74    227.80 o 
   5  11   3     5204.03     5316.56    112.26 o 
   7  11   3     3008.39     2958.79    108.60 o 
   9  11   3     2133.38     2092.71     72.33 o 
  11  11   3     4344.12     4278.95    108.56 o 
  13  11   3      391.23      539.08     43.17 o 
 -12  12   3     1602.66     1812.99     81.38 o 
 -10  12   3     5853.79     6144.81    150.47 o 
  -8  12   3      569.65      684.41     64.90 o 
  -6  12   3     2052.96     1857.69     70.86 o 
  -4  12   3     9046.35     8330.38    150.40 o 
  -2  12   3     1089.53     1007.61     55.31 o 
   0  12   3     2273.18     2077.60     86.12 o 
   2  12   3    15370.34    14952.38    271.09 o 
   4  12   3      785.53      933.91     62.24 o 
   6  12   3     1109.28     1388.93     72.53 o 
   8  12   3     6348.44     6606.17    222.56 o 
  10  12   3     2073.22     2361.65     89.75 o 
  12  12   3     2919.64     3206.08     95.84 o 
 -11  13   3      325.35      505.26     85.67 o 
  -9  13   3     2070.84     2185.93     88.27 o 
  -7  13   3     2257.62     2090.07     75.89 o 
  -5  13   3      269.97      297.62     40.48 o 
  -3  13   3     2726.75     2809.71    103.30 o 
  -1  13   3     4504.58     4659.55    132.20 o 
   1  13   3      615.92      568.96     52.03 o 
   3  13   3     1108.30     1493.11     77.19 o 
   5  13   3     4044.66     4163.67    148.34 o 
   7  13   3      764.10      949.50     64.62 o 
   9  13   3      602.89      831.50     72.45 o 
  -8  14   3       69.48      262.32     96.35 o 
  -6  14   3      298.13      403.12     70.93 o 
  -4  14   3       87.17      182.08     29.57 o 
  -2  14   3      353.29      516.78     48.51 o 
   0  14   3        1.70      139.98     29.79 o 
   2  14   3     1476.10     1835.96     84.46 o 
   4  14   3       49.78      158.25     31.34 o 
   6  14   3      416.26      484.03     78.17 o 
  -3  15   3       13.69      263.36     52.67 o 
  -1  15   3     1367.79     1586.31    113.02 o 
   1  15   3       40.83      246.28     35.01 o 
 -20   0   4       26.69      129.80     39.39 o 
 -18   0   4    14028.15    12931.73    309.48 o 
 -16   0   4     8911.45     8946.03    293.55 o 
 -14   0   4     6318.05     5325.39    167.36 o 
 -12   0   4    21028.11    18841.46    324.71 o 
 -10   0   4    21618.48    20904.01    326.79 o 
  -8   0   4    77677.13    81410.82    909.52 o 
  -6   0   4    76172.99    77080.84    840.26 o 
  -4   0   4   135053.11   127385.10   2246.37 o 
  -2   0   4    26010.23    31913.49    459.88 o 
   0   0   4   207447.47   221904.64   3232.88 o 
   2   0   4     1357.05     1338.75     65.84 o 
   4   0   4       91.91       51.86     17.42 o 
   6   0   4    32823.54    32575.04    316.77 o 
   8   0   4    42438.82    43149.57    416.60 o 
  10   0   4     4510.11     4858.72    122.31 o 
  12   0   4     7773.78     8090.05    190.56 o 
  14   0   4     2009.20     1930.12    156.73 o 
  16   0   4     3950.58     4391.01    241.52 o 
  18   0   4    10042.92    10499.63    419.45 o 
  20   0   4     2754.06     3238.66    244.09 o 
 -21   1   4      579.22      836.68     96.02 o 
 -19   1   4     3290.94     3274.51    106.81 o 
 -17   1   4     3937.53     3906.08    111.16 o 
 -15   1   4    10776.14    10470.36    196.84 o 
 -13   1   4    14301.83    14042.08    197.68 o 
 -11   1   4     6345.67     6109.38    115.80 o 
  -9   1   4     4805.53     5435.01     74.66 o 
  -7   1   4    17171.86    19817.14    435.16 o 
  -5   1   4    75864.56    76077.38    467.61 o 
  -3   1   4    59943.06    63617.78    388.45 o 
  -1   1   4    50614.53    58444.55    354.83 o 
   1   1   4    24561.68    25675.15    212.20 o 
   3   1   4    36113.74    36847.97    341.36 o 
   5   1   4      692.89      805.99     24.60 o 
   7   1   4     9030.36     8738.99     88.56 o 
   9   1   4    44785.13    43826.93    306.03 o 
  11   1   4    14119.41    13103.62    131.29 o 
  13   1   4     2845.26     2799.69     96.51 o 
  15   1   4     7333.64     7352.45    217.79 o 
  17   1   4     4924.74     4350.91    178.18 o 
  19   1   4      829.19     1115.38    103.09 o 
 -20   2   4      289.89      467.45     69.35 o 
 -18   2   4     1463.89     1694.76     78.53 o 
 -16   2   4      852.65      869.09     63.05 o 
 -14   2   4      567.50      440.60     43.64 o 
 -12   2   4     4289.81     4432.18    118.58 o 
 -10   2   4     2676.96     3089.26     79.19 o 
  -8   2   4      258.36      279.69     29.21 o 
  -6   2   4     2361.25     1940.15     40.25 o 
  -4   2   4    10385.66    11179.96     92.55 o 
  -2   2   4    38909.09    43755.52    305.15 o 
   0   2   4     1145.06      870.50     24.54 o 
   2   2   4      441.08      356.63     17.90 o 
   4   2   4     8974.19     9226.47     84.80 o 
   6   2   4    20428.42    20620.30    160.61 o 
   8   2   4     1113.50     1193.69     35.34 o 
  10   2   4      921.34     1007.27     35.32 o 
  12   2   4     4125.14     3855.76     93.01 o 
  14   2   4        2.82       54.12     24.90 o 
  16   2   4        1.18       90.19     36.51 o 
  18   2   4     2167.82     1865.76    128.45 o 
  20   2   4      182.09      289.66     63.51 o 
 -19   3   4       22.92      150.85     28.55 o 
 -17   3   4      546.78      571.20     58.87 o 
 -15   3   4     9911.99     9460.69    170.32 o 
 -13   3   4      354.86      352.28     39.27 o 
 -11   3   4     1300.60     1250.57     52.81 o 
  -9   3   4      187.72      151.88     22.24 o 
  -7   3   4     1658.94     2133.11     52.57 o 
  -5   3   4    33095.52    32079.36    281.10 o 
  -3   3   4    14480.29    13929.03    111.77 o 
  -1   3   4    12860.25    11893.29    116.37 o 
   1   3   4     4473.01     4913.78     64.19 o 
   3   3   4     2100.93     1867.29     37.00 o 
   5   3   4      342.49      646.29     38.35 o 
   7   3   4     9604.33    10473.35    152.87 o 
   9   3   4     4942.80     5336.48     76.11 o 
  11   3   4    10173.96    10149.36    133.76 o 
  13   3   4     2632.28     2477.97    117.84 o 
  15   3   4     1066.42     1021.10     86.50 o 
  17   3   4     1051.40     1272.38    154.80 o 
  19   3   4      733.35      818.31     91.09 o 
 -20   4   4      951.76     1131.48     78.59 o 
 -18   4   4     2913.74     3273.88    124.77 o 
 -16   4   4     8614.84     8382.95    165.59 o 
 -14   4   4     3591.06     3306.06    101.71 o 
 -12   4   4    20528.31    19746.83    264.33 o 
 -10   4   4    18186.22    17277.63    181.82 o 
  -8   4   4     5246.94     5487.03     72.60 o 
  -6   4   4    12684.07    12542.73    108.86 o 
  -4   4   4    45371.54    47657.95    295.29 o 
  -2   4   4      701.71      772.75     35.67 o 
   0   4   4    48785.82    52932.66    412.10 o 
   2   4   4     4609.54     4921.68     62.70 o 
   4   4   4     4318.70     4268.06     60.96 o 
   6   4   4    53904.42    58668.91    398.69 o 
   8   4   4    20891.66    20694.11    179.08 o 
  10   4   4      148.82      161.64     21.84 o 
  12   4   4    11665.32    11478.26    157.67 o 
  14   4   4     3022.38     2792.63    155.73 o 
  16   4   4     1861.93     1874.44    111.37 o 
  18   4   4     8129.39     7985.69    254.42 o 
 -19   5   4      703.02     1124.84     78.21 o 
 -17   5   4       13.60       59.89     30.55 o 
 -15   5   4    19432.94    18212.16    304.55 o 
 -13   5   4     7401.12     7310.49    141.55 o 
 -11   5   4       15.07       45.64     28.07 o 
  -9   5   4    19542.29    19118.59    159.82 o 
  -7   5   4    12999.63    12615.44    116.47 o 
  -5   5   4     7140.99     7021.64     77.13 o 
  -3   5   4    76881.40    83204.86    525.46 o 
  -1   5   4     6772.68     7081.74     78.59 o 
   1   5   4     8346.68     7805.15     78.36 o 
   3   5   4   103112.65   107172.95    664.88 o 
   5   5   4    42109.18    44860.29    334.23 o 
   7   5   4      218.37      116.67     20.29 o 
   9   5   4    21877.08    20175.14    185.09 o 
  11   5   4    10125.42     9222.54    152.80 o 
  13   5   4      735.81      926.49     70.65 o 
  15   5   4     9016.01     8781.57    246.06 o 
  17   5   4     1541.59     1587.33    213.90 o 
  19   5   4      281.20      455.08     69.69 o 
 -18   6   4     1322.17     1412.13    102.88 o 
 -16   6   4     2497.03     2533.30    129.78 o 
 -14   6   4      306.38      294.78     64.21 o 
 -12   6   4     2112.41     2295.18     71.36 o 
 -10   6   4     4387.35     4495.01     81.56 o 
  -8   6   4     1233.99      947.53     35.03 o 
  -6   6   4    22587.63    21397.59    171.07 o 
  -4   6   4     1506.91     1399.63     47.18 o 
  -2   6   4    15599.96    16152.75    143.91 o 
   0   6   4    27324.17    26432.73    207.51 o 
   2   6   4    12151.75    11283.17    134.93 o 
   4   6   4     1483.68     1608.24     44.33 o 
   6   6   4    25651.13    26503.08    221.22 o 
   8   6   4     3315.45     2904.25     62.94 o 
  10   6   4       23.37       61.37     20.44 o 
  12   6   4     4889.16     5314.80    121.13 o 
  14   6   4      119.44      174.41     33.86 o 
  16   6   4      501.12      546.60     69.88 o 
  18   6   4     2451.47     2659.91    201.69 o 
 -17   7   4      394.89      547.59     52.74 o 
 -15   7   4      156.66      129.57     36.21 o 
 -13   7   4      156.77      205.27     38.24 o 
 -11   7   4     1343.33     1427.02     64.14 o 
  -9   7   4      873.28      955.74     50.64 o 
  -7   7   4      759.85      564.09     34.46 o 
  -5   7   4       11.65       30.56     17.06 o 
  -3   7   4        5.68       -7.83     14.17 o 
  -1   7   4      247.54      364.21     24.39 o 
   1   7   4      389.84      222.49     22.98 o 
   3   7   4     3281.96     2834.73     63.90 o 
   5   7   4      826.69      871.26     42.93 o 
   7   7   4       69.32       27.38     21.31 o 
   9   7   4     1389.95     1333.58     55.19 o 
  11   7   4        2.02       40.04     21.54 o 
  13   7   4      891.79     1005.45     51.83 o 
  15   7   4       24.16      136.47     39.61 o 
  17   7   4      176.69      467.62     89.93 o 
 -18   8   4     1630.78     1821.24     83.38 o 
 -16   8   4      269.57      441.28     63.51 o 
 -14   8   4        9.13       15.02     23.60 o 
 -12   8   4     6387.88     6231.68    124.52 o 
 -10   8   4     1646.83     1577.91     63.50 o 
  -8   8   4      777.94      890.25     47.58 o 
  -6   8   4     6638.33     6324.23    109.64 o 
  -4   8   4     7866.46     8039.73    122.83 o 
  -2   8   4     6034.99     5555.11     83.84 o 
   0   8   4     4551.00     4181.77     73.47 o 
   2   8   4       64.53       61.29     22.55 o 
   4   8   4     1782.92     1689.98     45.98 o 
   6   8   4     6704.44     6848.61     94.83 o 
   8   8   4      215.98      469.04     32.66 o 
  10   8   4     2330.83     2192.58     69.70 o 
  12   8   4     7634.14     7644.97    135.63 o 
  14   8   4      681.47      943.47     81.78 o 
  16   8   4      103.07      298.69     59.09 o 
 -17   9   4       25.73      101.86     33.40 o 
 -15   9   4     3020.66     2906.03    105.15 o 
 -13   9   4     3317.97     3067.67    107.73 o 
 -11   9   4      751.05      693.85     46.54 o 
  -9   9   4    21632.79    20473.00    269.62 o 
  -7   9   4    10674.26     9404.66    144.36 o 
  -5   9   4       23.93       41.61     39.58 o 
  -3   9   4    24687.79    24695.43    254.06 o 
  -1   9   4    12911.39    12708.70    166.21 o 
   1   9   4      266.08      168.71     22.47 o 
   3   9   4     7686.57     7643.49    109.21 o 
   5   9   4     6920.12     6468.62     93.27 o 
   7   9   4     9931.86     9600.42    127.59 o 
   9   9   4     4687.74     4951.07     86.03 o 
  11   9   4     4059.99     4133.81    128.96 o 
  13   9   4     2541.26     2543.79     88.75 o 
  15   9   4     4495.90     4601.70    269.14 o 
 -16  10   4      825.41     1170.34    132.32 o 
 -14  10   4      107.66      143.31     32.56 o 
 -12  10   4     8098.85     7251.49    158.32 o 
 -10  10   4     2674.79     2313.08     85.67 o 
  -8  10   4       63.26       86.05     22.86 o 
  -6  10   4    25031.08    23857.13    261.94 o 
  -4  10   4     4472.18     4140.95     95.69 o 
  -2  10   4      414.12      249.28     34.67 o 
   0  10   4    11874.47    11851.57    207.84 o 
   2  10   4    12812.98    12384.39    171.05 o 
   4  10   4     2011.46     1906.48     56.72 o 
   6  10   4    12875.84    12874.23    146.32 o 
   8  10   4     2992.68     3088.07    101.31 o 
  10  10   4     1637.42     1704.94     66.95 o 
  12  10   4     7631.93     7724.89    195.25 o 
  14  10   4     2138.13     2199.61    139.46 o 
 -13  11   4       75.45      274.98     33.48 o 
 -11  11   4       95.43      203.92     40.61 o 
  -9  11   4     3069.90     3195.43    102.39 o 
  -7  11   4      663.55      687.68     44.87 o 
  -5  11   4      519.99      481.69     41.15 o 
  -3  11   4     4401.19     4521.91    113.52 o 
  -1  11   4     1687.12     1757.46     66.64 o 
   1  11   4      795.01      746.97     58.01 o 
   3  11   4     5936.64     5546.09    133.77 o 
   5  11   4     3129.26     2882.92    147.51 o 
   7  11   4      573.02      677.93     47.77 o 
   9  11   4     3553.97     3622.01     95.89 o 
  11  11   4     2215.49     2178.33     77.15 o 
  13  11   4       60.61      216.38     47.65 o 
 -12  12   4      111.61      261.58     48.77 o 
 -10  12   4      383.88      414.01     43.04 o 
  -8  12   4      446.65      469.99     62.67 o 
  -6  12   4       72.65       98.48     24.06 o 
  -4  12   4      218.37      334.02     54.98 o 
  -2  12   4      467.80      425.98     40.28 o 
   0  12   4      624.23      650.86     74.54 o 
   2  12   4       48.18      165.54     32.59 o 
   4  12   4      193.13      407.83     44.71 o 
   6  12   4       58.76      212.95     36.16 o 
   8  12   4        0.15       92.09     38.11 o 
  10  12   4      551.76      733.15     63.08 o 
  12  12   4        4.14      177.74     24.35 o 
 -11  13   4      951.17     1159.64    181.48 o 
  -9  13   4     3596.61     3948.62    121.87 o 
  -7  13   4     1537.26     1833.40     72.04 o 
  -5  13   4       20.98      191.80     31.31 o 
  -3  13   4     2429.55     2255.30     92.63 o 
  -1  13   4     1616.69     1559.05     80.34 o 
   1  13   4      394.25      536.12     50.41 o 
   3  13   4     3895.77     3848.49    118.60 o 
   5  13   4     2594.27     2679.56     99.37 o 
   7  13   4      233.44      365.29     48.49 o 
   9  13   4     2665.11     2794.63    123.40 o 
  -8  14   4      281.92      240.91     51.07 o 
  -6  14   4     5702.64     5569.86    152.27 o 
  -4  14   4     1926.11     2045.36     94.05 o 
  -2  14   4      180.65      208.76     29.42 o 
   0  14   4     6280.63     6546.50    163.26 o 
   2  14   4     1935.49     1906.73     84.73 o 
   4  14   4     1090.90     1340.11     74.82 o 
   6  14   4     5644.74     6038.75    157.38 o 
  -3  15   4     3062.13     2889.87    193.34 o 
  -1  15   4     4359.03     4623.89    207.12 o 
   1  15   4      701.06      806.54     57.33 o 
 -21   1   5     1290.65     1764.46     90.12 o 
 -19   1   5        5.24      182.29     30.59 o 
 -17   1   5     1342.53     1420.83     72.44 o 
 -15   1   5     5218.97     5206.26    122.84 o 
 -13   1   5      521.45      311.17     38.49 o 
 -11   1   5     6075.45     5828.34    112.46 o 
  -9   1   5     7952.40     7953.82     95.12 o 
  -7   1   5     4749.27     5087.93     96.54 o 
  -5   1   5    41917.70    42284.39    273.55 o 
  -3   1   5    18464.25    19198.60    147.42 o 
  -1   1   5    13158.24    14325.22    122.97 o 
   1   1   5    24367.25    26115.51    187.57 o 
   3   1   5      435.30      542.79     19.05 o 
   5   1   5      138.45      114.81     13.54 o 
   7   1   5    25349.98    23715.20    180.37 o 
   9   1   5    20123.79    18885.57    161.18 o 
  11   1   5       79.04       61.73     18.23 o 
  13   1   5     1712.32     1868.01     67.87 o 
  15   1   5     1129.64     1207.73     91.73 o 
  17   1   5     1201.21     1548.12    111.28 o 
  19   1   5     1755.67     2159.34    149.02 o 
 -20   2   5     2792.62     2901.56    135.27 o 
 -18   2   5     4869.35     5109.37    188.39 o 
 -16   2   5       13.32       27.59     26.68 o 
 -14   2   5    10459.79    10101.04    169.93 o 
 -12   2   5    13168.43    12490.31    180.15 o 
 -10   2   5     1881.98     1458.24     44.18 o 
  -8   2   5    33879.03    35415.36    281.28 o 
  -6   2   5    58672.43    61792.03    392.01 o 
  -4   2   5     1538.37     1307.47     26.73 o 
  -2   2   5    29945.75    31116.99    228.01 o 
   0   2   5   148860.78   159832.77   1050.66 o 
   2   2   5     2593.67     2343.65     36.19 o 
   4   2   5    32630.89    34556.86    234.06 o 
   6   2   5    56885.98    60128.61    388.56 o 
   8   2   5        1.55      -12.70     12.70 o 
  10   2   5    26147.45    26797.47    215.51 o 
  12   2   5    20895.04    21838.79    219.58 o 
  14   2   5     1866.21     1778.78    103.99 o 
  16   2   5     4222.72     4213.40    169.57 o 
  18   2   5     7888.58     8114.25    258.60 o 
 -19   3   5      225.19      375.24     49.57 o 
 -17   3   5     2365.18     2707.43     93.89 o 
 -15   3   5     9090.00     8870.69    164.68 o 
 -13   3   5       77.33      112.21     30.09 o 
 -11   3   5    15028.67    14726.39    162.66 o 
  -9   3   5    19244.86    19849.39    189.46 o 
  -7   3   5      346.15      525.82     24.88 o 
  -5   3   5    60793.09    59669.15    414.99 o 
  -3   3   5   108754.98   110535.98    815.09 o 
  -1   3   5    11756.94    12517.45    117.25 o 
   1   3   5    15392.93    14770.86    117.90 o 
   3   3   5    62803.55    62984.15    469.21 o 
   5   3   5       11.74       36.05     15.09 o 
   7   3   5    64958.03    68218.34    444.74 o 
   9   3   5    20938.09    20237.88    175.88 o 
  11   3   5      328.07      413.29     32.69 o 
  13   3   5    26456.93    25689.39    343.90 o 
  15   3   5    16718.27    15825.64    344.18 o 
  17   3   5      274.94      279.27     56.32 o 
  19   3   5     2285.26     2533.36    147.39 o 
 -20   4   5      836.96     1240.57    163.72 o 
 -18   4   5      938.86     1242.76     83.06 o 
 -16   4   5      171.73      290.27     41.47 o 
 -14   4   5     3461.20     2878.24     89.62 o 
 -12   4   5     2359.39     2022.10     72.78 o 
 -10   4   5      100.81       61.81     22.56 o 
  -8   4   5     8085.73     7007.13     86.17 o 
  -6   4   5     2652.30     2584.37     51.82 o 
  -4   4   5       26.97        5.19     12.17 o 
  -2   4   5    44054.32    50000.71    364.57 o 
   0   4   5     1943.46     2690.51     43.70 o 
   2   4   5       98.98      139.17     18.27 o 
   4   4   5    12200.42    11907.49    135.16 o 
   6   4   5     8126.19     8399.58     95.80 o 
   8   4   5      450.78      380.51     25.69 o 
  10   4   5      157.55      126.58     20.55 o 
  12   4   5     3464.31     3191.44     76.14 o 
  14   4   5      721.61     1006.57     86.85 o 
  16   4   5     3181.17     2942.03    356.82 o 
  18   4   5      688.89      749.51    232.53 o 
 -19   5   5      318.26      500.44     55.78 o 
 -17   5   5       80.62      178.26     37.69 o 
 -15   5   5      570.58      616.95     62.25 o 
 -13   5   5     4576.73     4046.17    104.09 o 
 -11   5   5     5273.50     4825.36     84.12 o 
  -9   5   5      819.32      820.91     41.40 o 
  -7   5   5      151.43      220.04     19.76 o 
  -5   5   5     8268.11     9061.23     95.39 o 
  -3   5   5    10946.58     9831.12    103.53 o 
  -1   5   5      835.07      642.55     25.14 o 
   1   5   5     5252.90     3855.12     75.18 o 
   3   5   5     7229.15     7765.63    110.69 o 
   5   5   5     1697.14     2049.10     48.26 o 
   7   5   5     2332.65     2349.68     76.71 o 
   9   5   5     3407.75     3590.55     68.70 o 
  11   5   5      624.79      452.59     36.38 o 
  13   5   5       17.27       63.14     44.16 o 
  15   5   5       39.20      110.11     78.37 o 
  17   5   5      682.34      762.79    104.70 o 
 -18   6   5     2593.77     2738.40    159.19 o 
 -16   6   5      105.12      127.66     31.07 o 
 -14   6   5     2387.53     2194.64     86.04 o 
 -12   6   5    13752.06    12285.03    169.16 o 
 -10   6   5      554.74      441.28     37.73 o 
  -8   6   5     1899.55     1848.18     44.50 o 
  -6   6   5    14294.98    13394.27    131.58 o 
  -4   6   5      690.67      872.48     30.14 o 
  -2   6   5    12857.79    13271.13    125.83 o 
   0   6   5    66595.03    69722.60    457.59 o 
   2   6   5     3112.42     2886.71     49.78 o 
   4   6   5    10339.97     9589.02    110.51 o 
   6   6   5    25094.44    25741.63    217.34 o 
   8   6   5      562.24      604.97     46.94 o 
  10   6   5    13472.21    12968.13    148.26 o 
  12   6   5     3630.15     3590.73     85.63 o 
  14   6   5      456.51      642.84    177.61 o 
  16   6   5     4005.21     4233.81    174.41 o 
  18   6   5     1919.95     2011.31    121.67 o 
 -17   7   5     6587.60     6313.07    159.02 o 
 -15   7   5     2832.62     2528.88     94.86 o 
 -13   7   5       34.07      100.52     33.07 o 
 -11   7   5    28737.32    28497.82    292.00 o 
  -9   7   5    12586.18    13451.97    174.57 o 
  -7   7   5       44.48       90.42     24.37 o 
  -5   7   5    25692.32    25346.44    279.03 o 
  -3   7   5    32702.80    35219.16    268.03 o 
  -1   7   5     3325.97     3035.37     56.31 o 
   1   7   5    54000.55    52798.31    372.55 o 
   3   7   5    20310.74    19575.88    164.57 o 
   5   7   5       48.94       15.16     18.59 o 
   7   7   5    27529.65    27858.15    240.89 o 
   9   7   5     9445.12     8346.17    129.95 o 
  11   7   5      807.50      753.91     71.44 o 
  13   7   5    11484.40    11773.59    193.00 o 
  15   7   5     2753.14     2902.43    187.24 o 
  17   7   5       21.60      161.87     43.68 o 
 -18   8   5     2929.09     2977.69    108.22 o 
 -16   8   5       13.33       77.31     49.42 o 
 -14   8   5     3603.39     3423.04    110.72 o 
 -12   8   5     4915.29     4508.01    104.54 o 
 -10   8   5      761.83      739.58     47.73 o 
  -8   8   5    23297.52    22744.62    239.69 o 
  -6   8   5     8566.75     8229.06    126.66 o 
  -4   8   5       52.41       41.50     26.94 o 
  -2   8   5    20767.45    20850.15    188.82 o 
   0   8   5     9366.62     9295.36    113.50 o 
   2   8   5     1124.32     1070.35     40.29 o 
   4   8   5    14374.38    14917.47    155.48 o 
   6   8   5     4880.43     4712.87     78.11 o 
   8   8   5      672.83      743.77     38.82 o 
  10   8   5    12883.89    12747.84    175.77 o 
  12   8   5     5036.46     5024.37    107.95 o 
  14   8   5      417.79      556.26    103.42 o 
  16   8   5     3854.59     3934.95    247.94 o 
 -17   9   5     1001.20     1028.72     66.86 o 
 -15   9   5      124.35      271.04     64.44 o 
 -13   9   5       15.72       82.58     27.14 o 
 -11   9   5     1581.12     1346.39    102.82 o 
  -9   9   5      967.45      960.82     59.24 o 
  -7   9   5     1086.88      945.29     50.42 o 
  -5   9   5     5900.26     5364.61    128.49 o 
  -3   9   5      386.39      422.76     37.15 o 
  -1   9   5      947.76      951.69     53.92 o 
   1   9   5     5670.14     5335.31     88.39 o 
   3   9   5      688.59      736.17     37.35 o 
   5   9   5      258.82      375.85     36.73 o 
   7   9   5      838.48      872.70     38.56 o 
   9   9   5     4420.46     4143.75     79.10 o 
  11   9   5      133.62      203.49     31.18 o 
  13   9   5       83.38      321.59     40.62 o 
  15   9   5     2039.49     2149.26    174.07 o 
 -16  10   5      494.03      817.05    112.41 o 
 -14  10   5      618.67      704.37     63.47 o 
 -12  10   5      527.05      579.67     48.33 o 
 -10  10   5     1069.62     1043.36     62.48 o 
  -8  10   5      434.29      508.55     39.14 o 
  -6  10   5      118.56       83.51     27.74 o 
  -4  10   5       51.39       15.61     21.94 o 
  -2  10   5     1074.66     1153.92     54.86 o 
   0  10   5     1190.35     1201.67     56.26 o 
   2  10   5       17.58       10.94     22.41 o 
   4  10   5      867.83      855.73     49.12 o 
   6  10   5      150.75      245.20     25.77 o 
   8  10   5     1364.91     1192.00     63.89 o 
  10  10   5     2574.99     2583.06     89.35 o 
  12  10   5      906.22     1036.96     63.89 o 
  14  10   5      124.56      122.93     56.33 o 
 -13  11   5        5.70      153.66     30.09 o 
 -11  11   5     2434.65     2282.98     88.39 o 
  -9  11   5     4752.06     4693.34    126.01 o 
  -7  11   5      336.52      395.05     36.87 o 
  -5  11   5     5927.75     5426.46    115.92 o 
  -3  11   5     2878.79     2810.97     81.90 o 
  -1  11   5      328.02      487.47     60.76 o 
   1  11   5    17269.15    17448.67    220.93 o 
   3  11   5    11279.94    11538.77    172.86 o 
   5  11   5       86.07      151.75     34.43 o 
   7  11   5     7173.66     6759.72    147.88 o 
   9  11   5     2873.07     2926.20     86.32 o 
  11  11   5       95.61      199.08     30.96 o 
  13  11   5     3929.63     4078.65    144.67 o 
 -12  12   5     4165.56     4399.89    142.19 o 
 -10  12   5       82.01      195.96     31.56 o 
  -8  12   5     5623.49     5307.68    138.19 o 
  -6  12   5     7038.52     6912.45    137.09 o 
  -4  12   5      421.38      456.47     44.32 o 
  -2  12   5     8890.80     9072.54    157.36 o 
   0  12   5    13588.12    12999.77    221.92 o 
   2  12   5      738.54      861.63     59.67 o 
   4  12   5     5123.34     5295.64    135.88 o 
   6  12   5     7245.47     7446.29    163.06 o 
   8  12   5      116.79      209.58     30.90 o 
  10  12   5     2966.54     3056.69    275.24 o 
  12  12   5     3620.17     3547.62    237.02 o 
 -11  13   5      744.79      671.74    127.50 o 
  -9  13   5     3257.86     3063.90    135.08 o 
  -7  13   5      949.49     1139.62     58.03 o 
  -5  13   5     2366.37     2657.79     87.29 o 
  -3  13   5     2672.13     2666.79    100.36 o 
  -1  13   5      213.79      338.93     49.51 o 
   1  13   5     3986.14     4470.11    150.75 o 
   3  13   5     1830.22     2199.45     90.19 o 
   5  13   5        6.37      131.43     35.97 o 
   7  13   5     1915.69     2037.26     86.85 o 
   9  13   5     1329.74     1523.11     96.62 o 
  -8  14   5      222.17      270.92     58.48 o 
  -6  14   5      107.71      176.41     54.60 o 
  -4  14   5      314.67      592.96     54.20 o 
  -2  14   5       10.69      141.74     26.74 o 
   0  14   5        1.29      171.43     37.36 o 
   2  14   5        0.15      127.76     32.99 o 
   4  14   5      234.94      422.32     67.77 o 
   6  14   5      672.53      861.42     61.35 o 
  -1  15   5       62.69      285.21     35.12 o 
   1  15   5      824.14      942.42     80.57 o 
 -20   0   6     2921.10     3273.96    224.18 o 
 -18   0   6      745.59     1017.79     89.42 o 
 -16   0   6     8986.33     8392.32    231.37 o 
 -14   0   6    32955.76    32235.02   1266.04 o 
 -12   0   6     4853.84     4679.15    147.84 o 
 -10   0   6    15200.90    14105.54    254.11 o 
  -8   0   6    44245.52    42351.80    630.77 o 
  -6   0   6     3551.68     2034.10     48.25 o 
  -4   0   6    15703.00    18475.34    165.13 o 
  -2   0   6      229.30       77.08     18.87 o 
   0   0   6     9450.57     8501.69     97.46 o 
   2   0   6   608284.31   626455.00  16371.89 o 
   4   0   6    58022.16    58279.80    516.14 o 
   6   0   6     3382.78     2644.49     60.96 o 
   8   0   6    25187.75    24144.46    431.87 o 
  10   0   6    54667.96    55188.37    535.37 o 
  12   0   6      656.08      616.38     57.04 o 
  14   0   6     5984.02     6189.55    275.56 o 
  16   0   6    10017.60     9803.33    380.91 o 
  18   0   6       20.94       61.66     54.60 o 
 -21   1   6      649.32     1012.22     67.12 o 
 -19   1   6     3313.88     3389.77    110.03 o 
 -17   1   6     3767.46     3736.67    110.69 o 
 -15   1   6     1937.97     2117.49     80.54 o 
 -13   1   6     7672.31     7217.32    166.61 o 
 -11   1   6    30621.22    30658.18    356.02 o 
  -9   1   6      542.80      648.10     40.05 o 
  -7   1   6    21469.37    20195.53    175.01 o 
  -5   1   6    74393.88    74827.45    531.86 o 
  -3   1   6    15688.65    16153.92    118.84 o 
  -1   1   6    39938.84    40960.51    257.94 o 
   1   1   6   128724.33   136127.58    981.30 o 
   3   1   6     4266.60     5286.17     53.64 o 
   5   1   6    15817.14    17197.62    134.13 o 
   7   1   6    53328.28    55248.59    422.52 o 
   9   1   6      811.47      688.24     39.07 o 
  11   1   6     8192.90     8546.37    103.59 o 
  13   1   6     7877.66     8043.69    290.34 o 
  15   1   6      512.59      677.07     72.60 o 
  17   1   6     4250.77     4855.52    219.04 o 
  19   1   6     2676.70     3009.18    162.37 o 
 -20   2   6      982.07     1239.10     71.76 o 
 -18   2   6        0.73      151.94     34.21 o 
 -16   2   6      602.78      728.78     54.29 o 
 -14   2   6       10.12       43.92     27.57 o 
 -12   2   6     3734.98     3603.39     93.31 o 
 -10   2   6     2676.01     2286.46     54.13 o 
  -8   2   6     5608.09     5366.46     79.23 o 
  -6   2   6     7400.96     9447.27    190.23 o 
  -4   2   6       12.84       56.55     14.40 o 
  -2   2   6    14865.39    13395.70    104.40 o 
   0   2   6     1414.57     1083.74     26.50 o 
   2   2   6    19815.01    20679.78    149.39 o 
   4   2   6     9766.13     9593.62     88.77 o 
   6   2   6     2741.44     2783.98     55.97 o 
   8   2   6     1840.46     2006.15     44.53 o 
  10   2   6     2015.90     1883.13     47.31 o 
  12   2   6        4.55       24.97     17.96 o 
  14   2   6      429.06      394.12     60.99 o 
  16   2   6      305.64      397.81     60.17 o 
  18   2   6      172.29      408.54     65.94 o 
 -19   3   6        1.13      158.03     46.48 o 
 -17   3   6     1940.54     1914.84     80.99 o 
 -15   3   6     1832.00     1724.16     75.71 o 
 -13   3   6      507.35      514.32     44.70 o 
 -11   3   6     4695.78     4712.62     83.58 o 
  -9   3   6      239.89      159.37     15.45 o 
  -7   3   6    12468.94    11319.99    100.44 o 
  -5   3   6     8827.12     7915.95     80.78 o 
  -3   3   6    23001.77    24345.95    198.02 o 
  -1   3   6    64507.10    63823.98    400.80 o 
   1   3   6     9210.70     8262.93     79.59 o 
   3   3   6     3738.32     3171.83     73.48 o 
   5   3   6     9149.23     9183.34     94.51 o 
   7   3   6      854.08      689.15     36.24 o 
   9   3   6       75.47       36.76     16.29 o 
  11   3   6      732.10      667.11     38.71 o 
  13   3   6     1516.11     1482.75    101.87 o 
  15   3   6     1534.62     1708.50    110.09 o 
  17   3   6     1378.55     1564.82    113.54 o 
  19   3   6      386.60      574.31     82.21 o 
 -20   4   6     1144.99     1244.94     83.65 o 
 -18   4   6     3029.61     3000.63    120.26 o 
 -16   4   6     1560.60     1655.07     94.65 o 
 -14   4   6     8205.97     7629.10    147.85 o 
 -12   4   6     2267.70     2041.84     72.08 o 
 -10   4   6    10575.20    10939.62    125.49 o 
  -8   4   6    36127.64    37594.35    254.98 o 
  -6   4   6     5550.67     5580.20     65.55 o 
  -4   4   6    90807.13    95305.75    818.62 o 
  -2   4   6    82821.99    89002.24    607.84 o 
   0   4   6    65215.13    68591.12    434.21 o 
   2   4   6    63578.77    67172.50    484.42 o 
   4   4   6    34017.42    37185.42    264.31 o 
   6   4   6     3063.16     2995.59     63.01 o 
   8   4   6    15403.26    14942.28    145.14 o 
  10   4   6    12807.72    12812.20    138.12 o 
  12   4   6      274.67      378.27     95.20 o 
  14   4   6    17284.95    16960.18    353.78 o 
  16   4   6     3818.50     3751.48    163.18 o 
  18   4   6      113.63      150.11     61.02 o 
 -19   5   6     1714.00     1764.23     83.48 o 
 -17   5   6     5834.36     5961.73    379.94 o 
 -15   5   6     1305.63     1401.59    185.96 o 
 -13   5   6     6335.03     5346.41    127.13 o 
 -11   5   6    26307.62    24692.29    223.63 o 
  -9   5   6     1460.46     1532.98     39.04 o 
  -7   5   6    10264.41     9678.67     98.23 o 
  -5   5   6    47102.64    46797.85    322.83 o 
  -3   5   6      454.17      310.14     26.66 o 
  -1   5   6    53779.93    56705.97    412.99 o 
   1   5   6    89079.28    96990.44    785.00 o 
   3   5   6     3218.92     3276.10     67.65 o 
   5   5   6    23252.90    22378.48    266.15 o 
   7   5   6    48219.21    48777.78    349.87 o 
   9   5   6      445.16      354.91     27.74 o 
  11   5   6     6655.56     6888.97    114.63 o 
  13   5   6    17610.53    17795.70    356.93 o 
  15   5   6      516.79      617.82     70.19 o 
  17   5   6     3403.71     3340.51    157.51 o 
 -18   6   6      244.49      349.04     45.34 o 
 -16   6   6     3201.16     3074.43    105.18 o 
 -14   6   6     6014.81     5356.03    133.34 o 
 -12   6   6     1718.09     1547.40     60.87 o 
 -10   6   6     2161.20     2037.63     64.99 o 
  -8   6   6     8376.03     8525.77    110.57 o 
  -6   6   6      272.97      465.29     36.44 o 
  -4   6   6       17.41       70.24     24.95 o 
  -2   6   6    12670.56    11882.27    115.87 o 
   0   6   6    12424.18    13223.18    127.54 o 
   2   6   6     1852.35     1799.53     46.23 o 
   4   6   6    48400.02    51349.58    362.43 o 
   6   6   6     3112.59     3490.36     67.05 o 
   8   6   6     1290.30     1229.56     53.57 o 
  10   6   6     3969.02     3967.58     77.18 o 
  12   6   6     1830.12     1826.85     70.05 o 
  14   6   6      814.15     1046.44    154.16 o 
  16   6   6     2174.26     2167.77    124.08 o 
  18   6   6      218.45      324.19     56.53 o 
 -17   7   6      302.77      428.86     45.12 o 
 -15   7   6     1357.30     1277.02     72.89 o 
 -13   7   6       68.43      101.88     33.19 o 
 -11   7   6     1148.79     1119.29     56.82 o 
  -9   7   6      397.65      348.38     35.84 o 
  -7   7   6     3227.26     2895.28     71.57 o 
  -5   7   6     1283.08     1064.25     80.38 o 
  -3   7   6     4005.99     4273.24    143.92 o 
  -1   7   6      570.40      507.55     27.06 o 
   1   7   6     5237.48     4269.95     74.88 o 
   3   7   6     5305.00     5092.46     72.67 o 
   5   7   6     5430.81     5416.28     86.23 o 
   7   7   6      906.01      900.36     46.87 o 
   9   7   6       37.10       71.80     21.06 o 
  11   7   6      537.62      496.97     47.83 o 
  13   7   6        9.91      110.55     30.40 o 
  15   7   6       31.77      178.72     39.19 o 
  17   7   6        0.39      152.23     42.39 o 
 -18   8   6      656.10      826.78     80.50 o 
 -16   8   6        6.78       86.91     28.52 o 
 -14   8   6     3899.80     3410.13    166.23 o 
 -12   8   6      376.11      270.94     42.90 o 
 -10   8   6     3070.87     3299.83     97.19 o 
  -8   8   6     7024.73     6946.06    118.11 o 
  -6   8   6     3171.54     3109.92     77.90 o 
  -4   8   6     3977.27     3637.74     82.47 o 
  -2   8   6     7436.13     7101.94    114.95 o 
   0   8   6     2302.27     2170.58     56.20 o 
   2   8   6     3686.97     3250.61     70.57 o 
   4   8   6     2732.75     2585.17     55.57 o 
   6   8   6     1704.94     1702.69     53.18 o 
   8   8   6     3278.38     3202.33     72.49 o 
  10   8   6     2854.85     2927.70     79.53 o 
  12   8   6      169.76      334.81     36.01 o 
  14   8   6     2802.71     2640.64    197.84 o 
  16   8   6      856.41      942.95    116.91 o 
 -17   9   6     2977.48     3115.18    111.41 o 
 -15   9   6       24.65       77.06     35.97 o 
 -13   9   6     1869.59     1940.69     85.25 o 
 -11   9   6    14312.75    13740.49    350.09 o 
  -9   9   6     1148.37      963.57     59.60 o 
  -7   9   6     2572.14     2588.68     88.20 o 
  -5   9   6    21422.46    20801.70    231.22 o 
  -3   9   6       25.36       12.00     21.44 o 
  -1   9   6     7974.81     7746.88    126.32 o 
   1   9   6    24710.32    24272.47    272.17 o 
   3   9   6     5088.86     4983.59     87.26 o 
   5   9   6     2149.57     2010.22     52.13 o 
   7   9   6    11426.03    11306.74    133.63 o 
   9   9   6      235.52      290.57     29.21 o 
  11   9   6     5403.30     5530.22    114.77 o 
  13   9   6     7344.83     6885.77    342.37 o 
  15   9   6      111.01      265.28     53.96 o 
 -16  10   6      917.37      760.53    108.55 o 
 -14  10   6     3763.75     3599.54    137.45 o 
 -12  10   6       51.92      146.31     30.50 o 
 -10  10   6     4488.98     4375.91    119.16 o 
  -8  10   6    16035.84    14983.48    198.95 o 
  -6  10   6     6549.84     5452.44    112.75 o 
  -4  10   6     9168.00     9220.52    147.04 o 
  -2  10   6     6597.33     6668.00    121.86 o 
   0  10   6     6906.66     6728.41    123.25 o 
   2  10   6     3472.75     3320.47     85.75 o 
   4  10   6    10636.24    10370.51    157.38 o 
   6  10   6     2944.79     2982.07     66.37 o 
   8  10   6     8684.97     8327.17    117.95 o 
  10  10   6     9111.98     9086.47    155.69 o 
  12  10   6      480.66      598.55     49.08 o 
  14  10   6     1839.40     2273.78    143.76 o 
 -13  11   6     2133.34     2291.36    114.04 o 
 -11  11   6      453.75      491.58     46.10 o 
  -9  11   6      209.74      279.15     36.82 o 
  -7  11   6     2247.88     2140.38     72.16 o 
  -5  11   6     4505.18     4283.76    102.61 o 
  -3  11   6      193.77      267.90     32.41 o 
  -1  11   6      130.20       92.77     27.20 o 
   1  11   6     1558.98     1375.54     62.65 o 
   3  11   6      306.01      318.32     35.96 o 
   5  11   6     5155.98     5586.67    175.97 o 
   7  11   6     3112.86     3200.56    100.50 o 
   9  11   6     1986.49     2111.90     81.71 o 
  11  11   6     1086.04     1476.95     75.56 o 
  13  11   6     2263.20     2771.23    194.20 o 
 -12  12   6      973.60     1240.40     70.68 o 
 -10  12   6      261.43      458.03     45.80 o 
  -8  12   6      679.59      747.28     55.92 o 
  -6  12   6      518.16      547.62     48.78 o 
  -4  12   6      125.87      185.86     30.68 o 
  -2  12   6      209.25      187.98     31.16 o 
   0  12   6      540.98      547.46     43.95 o 
   2  12   6      138.34      143.02     33.50 o 
   4  12   6      111.41      116.59     29.14 o 
   6  12   6       88.92      186.95     29.83 o 
   8  12   6       77.96      207.63     30.33 o 
  10  12   6        0.39      188.01     58.24 o 
  -9  13   6     2020.31     2226.02    125.72 o 
  -7  13   6      572.91      635.05     45.04 o 
  -5  13   6     1285.37     1308.06     82.59 o 
  -3  13   6      363.29      542.20     44.74 o 
  -1  13   6      837.11      903.31     62.98 o 
   1  13   6     3802.39     3754.44    117.94 o 
   3  13   6      132.78      225.17     33.84 o 
   5  13   6     1026.85     1285.70     72.93 o 
   7  13   6     4010.40     4243.20    125.92 o 
   9  13   6        1.30       59.03     32.57 o 
  -8  14   6     3878.38     3356.85    235.74 o 
  -6  14   6      143.01      219.55     57.57 o 
  -4  14   6     3347.21     3594.63    150.47 o 
  -2  14   6     5578.72     5843.49    154.86 o 
   0  14   6     1284.03     1512.57     79.29 o 
   2  14   6     1849.92     1872.32     88.63 o 
   4  14   6     2197.17     2295.95     93.67 o 
   6  14   6      644.59      905.61     62.19 o 
  -1  15   6     1559.64     1689.99    154.80 o 
 -21   1   7     1072.89     1379.12     75.17 o 
 -19   1   7     2473.45     2616.32    119.51 o 
 -17   1   7     2005.16     2424.81    114.50 o 
 -15   1   7     1841.70     1564.77     72.57 o 
 -13   1   7     5122.03     4181.90    103.22 o 
 -11   1   7     1554.44     1310.84     59.32 o 
  -9   1   7    24362.58    24639.31    214.49 o 
  -7   1   7    65537.52    66277.61    457.87 o 
  -5   1   7    19672.69    16182.95    109.93 o 
  -3   1   7      225.56      666.91     21.64 o 
  -1   1   7     6414.31     5575.51     64.10 o 
   1   1   7   133486.78   153599.56   1146.65 o 
   3   1   7    31808.82    31707.79    253.26 o 
   5   1   7      156.03      140.10     14.55 o 
   7   1   7    21728.62    21731.33    171.24 o 
   9   1   7     1385.76     1317.26     39.03 o 
  11   1   7     1415.33     1381.63     42.64 o 
  13   1   7     2507.04     2452.50    119.18 o 
  15   1   7       70.24      174.77     43.33 o 
  17   1   7     3708.06     3790.92    169.02 o 
  19   1   7     1138.58     1442.20    120.94 o 
 -20   2   7     1888.98     2211.03    176.81 o 
 -18   2   7      889.52     1104.11     65.50 o 
 -16   2   7    10641.13    10374.88    185.30 o 
 -14   2   7     6063.39     5731.61    125.49 o 
 -12   2   7     1430.98     1436.03     62.96 o 
 -10   2   7    25975.33    28950.02    251.48 o 
  -8   2   7     9761.91    10938.55    102.20 o 
  -6   2   7    13369.25    13024.59    124.53 o 
  -4   2   7    45490.02    47715.50    307.75 o 
  -2   2   7     1322.20     1633.51     29.38 o 
   0   2   7     8938.73     7144.63     68.54 o 
   2   2   7    18695.29    17194.89    131.23 o 
   4   2   7    50951.48    52334.50    338.29 o 
   6   2   7    26962.24    28165.54    208.48 o 
   8   2   7    10386.43     9935.25    105.02 o 
  10   2   7     5657.56     5374.83     78.75 o 
  12   2   7     8594.81     8100.29    162.58 o 
  14   2   7    20451.52    20546.74    485.29 o 
  16   2   7     6801.03     6517.96    219.12 o 
  18   2   7     1072.05     1165.47    105.72 o 
 -19   3   7     6560.86     6149.42    178.08 o 
 -17   3   7     4453.79     4579.52    129.15 o 
 -15   3   7      439.57      357.03     42.60 o 
 -13   3   7     8097.11     7453.17    140.30 o 
 -11   3   7     5125.31     4818.27     84.13 o 
  -9   3   7     6803.17     6260.72     71.32 o 
  -7   3   7    66752.71    66497.44    401.36 o 
  -5   3   7    15192.88    16594.31    135.01 o 
  -3   3   7    12512.72    11992.75    119.38 o 
  -1   3   7   117030.07   116420.95    700.29 o 
   1   3   7    28858.86    26584.25    207.80 o 
   3   3   7     8057.97     9643.63    104.55 o 
   5   3   7    69854.31    75129.52    694.79 o 
   7   3   7    23501.81    23336.01    189.01 o 
   9   3   7     3783.07     3965.71     67.13 o 
  11   3   7    22025.41    22313.78    252.33 o 
  13   3   7     4697.93     4905.12    170.98 o 
  15   3   7     2738.86     2561.05    163.80 o 
  17   3   7     6753.71     6117.78    300.61 o 
  19   3   7     1304.50     1310.96    113.78 o 
 -20   4   7        0.72      299.59     41.52 o 
 -18   4   7       74.45      253.75     72.91 o 
 -16   4   7     2782.58     2821.36    115.41 o 
 -14   4   7        1.79       32.94     31.57 o 
 -12   4   7     3112.08     2556.82     71.95 o 
 -10   4   7    22995.65    21551.79    234.96 o 
  -8   4   7     1534.97     1135.89     33.60 o 
  -6   4   7     3560.52     3468.67     53.86 o 
  -4   4   7    34329.04    38781.89    302.04 o 
  -2   4   7     1598.67     1686.54     45.57 o 
   0   4   7      544.80      538.67     23.79 o 
   2   4   7    24989.45    27818.68    207.10 o 
   4   4   7     1597.01     1688.49     44.31 o 
   6   4   7     6427.88     6295.45     87.44 o 
   8   4   7     6465.72     6547.24     88.61 o 
  10   4   7      886.14      854.96     41.89 o 
  12   4   7     3751.82     3589.05    111.63 o 
  14   4   7     8119.05     7622.12    393.43 o 
  16   4   7      984.59     1107.99     94.31 o 
  18   4   7        5.00       62.25     29.69 o 
 -19   5   7     1028.92     1422.95    118.45 o 
 -17   5   7      208.05      297.22     42.30 o 
 -15   5   7       57.50       50.91     32.96 o 
 -13   5   7      111.39       58.54     32.41 o 
 -11   5   7    10430.81     9520.95    139.54 o 
  -9   5   7      319.85      271.64     25.01 o 
  -7   5   7      474.40      586.49     31.26 o 
  -5   5   7      430.46      545.95     56.74 o 
  -3   5   7       20.71       36.05     17.69 o 
  -1   5   7     1498.26     1328.97     39.59 o 
   1   5   7     1583.99     1945.84     43.37 o 
   3   5   7     6663.42     6959.41     86.12 o 
   5   5   7     1459.32     1431.63     41.93 o 
   7   5   7     9815.20    10343.75    118.61 o 
   9   5   7        1.14       22.91     16.38 o 
  11   5   7      469.39      500.86     40.31 o 
  13   5   7       26.44       83.12     35.27 o 
  15   5   7      137.97      214.96     67.45 o 
  17   5   7      492.32      802.72    102.13 o 
 -18   6   7      522.81      778.04     78.06 o 
 -16   6   7     2396.59     2342.66     92.32 o 
 -14   6   7     3011.23     2543.71     92.90 o 
 -12   6   7     2352.49     2208.71     70.24 o 
 -10   6   7    22961.02    22744.23    241.51 o 
  -8   6   7     9343.59     9188.94    120.55 o 
  -6   6   7      116.04      145.01     24.28 o 
  -4   6   7    19785.50    20122.70    198.88 o 
  -2   6   7     1601.47     1341.87     32.25 o 
   0   6   7      481.05      379.61     20.35 o 
   2   6   7    36087.65    38460.99    285.17 o 
   4   6   7     4716.58     4980.83     85.20 o 
   6   6   7     1207.12      972.53     39.79 o 
   8   6   7    24904.36    24025.50    215.84 o 
  10   6   7      645.34      616.48     35.09 o 
  12   6   7       70.36      137.99     34.18 o 
  14   6   7     5864.02     6028.93    201.93 o 
  16   6   7      406.46      611.92     70.85 o 
 -17   7   7      948.41     1115.50     95.03 o 
 -15   7   7     1911.24     1984.44     87.41 o 
 -13   7   7     8047.33     7543.15    159.57 o 
 -11   7   7     6725.23     5722.24    167.87 o 
  -9   7   7    15010.73    13980.32    199.52 o 
  -7   7   7    12033.52    12351.08    155.86 o 
  -5   7   7     8067.72     7781.00    117.24 o 
  -3   7   7     6824.38     6509.01    161.08 o 
  -1   7   7    43864.34    45239.22    347.33 o 
   1   7   7     4741.56     4098.88     61.64 o 
   3   7   7     6190.96     6561.38    107.48 o 
   5   7   7    19898.70    20816.71    193.92 o 
   7   7   7     4543.99     4379.09     88.05 o 
   9   7   7     7904.39     7687.53    112.79 o 
  11   7   7     9703.76     9520.87    165.18 o 
  13   7   7     2855.00     3078.22    112.57 o 
  15   7   7     1838.05     2144.05    121.47 o 
  17   7   7     4827.50     4760.81    192.84 o 
 -18   8   7      834.03      736.55     57.44 o 
 -16   8   7     5196.03     5171.64    194.38 o 
 -14   8   7     1593.72     1895.01     87.06 o 
 -12   8   7     1719.83     1510.69     63.67 o 
 -10   8   7     7927.88     7290.14    145.29 o 
  -8   8   7     2112.92     2361.58     78.40 o 
  -6   8   7     1107.18      853.81     44.99 o 
  -4   8   7    21700.22    21351.03    226.39 o 
  -2   8   7     3249.34     3242.31     77.05 o 
   0   8   7    10795.76     9908.37    126.39 o 
   2   8   7    41675.17    42040.58    296.27 o 
   4   8   7     1501.52     1407.39     46.15 o 
   6   8   7       38.04       55.49     21.11 o 
   8   8   7    19651.67    18994.48    197.04 o 
  10   8   7     1243.85     1306.61     56.40 o 
  12   8   7     3174.74     3389.79    136.07 o 
  14   8   7     7181.00     7466.53    232.87 o 
  16   8   7     1553.72     1754.86    152.88 o 
 -17   9   7        5.38       94.36     28.45 o 
 -15   9   7       40.75      117.58     28.29 o 
 -13   9   7     1298.82     1372.56     85.48 o 
 -11   9   7      391.01      359.16     59.24 o 
  -9   9   7      247.81      167.47     33.91 o 
  -7   9   7     4767.59     4144.63     94.47 o 
  -5   9   7     4168.27     3927.72     91.14 o 
  -3   9   7      865.97      901.36     48.38 o 
  -1   9   7     4663.53     4271.50     92.72 o 
   1   9   7     1109.08      927.84     49.59 o 
   3   9   7     4011.07     4250.44     73.26 o 
   5   9   7     1880.19     1937.54     51.29 o 
   7   9   7     5201.46     4976.53     85.61 o 
   9   9   7     1041.69     1267.65     58.93 o 
  11   9   7     1679.03     1820.32     72.22 o 
  13   9   7      439.26      686.67     74.49 o 
  15   9   7       48.27      346.86     57.17 o 
 -14  10   7     1126.23     1394.20     86.34 o 
 -12  10   7       47.45      161.14     30.16 o 
 -10  10   7       78.69      154.05     40.33 o 
  -8  10   7      144.26      206.07     30.56 o 
  -6  10   7       27.42       31.14     24.61 o 
  -4  10   7     3051.72     2967.60     82.16 o 
  -2  10   7        1.93       -1.58     21.19 o 
   0  10   7      957.19      973.15     52.90 o 
   2  10   7     2387.32     2278.67     72.19 o 
   4  10   7     3265.74     3224.84     84.88 o 
   6  10   7      566.36      453.62     30.94 o 
   8  10   7       18.75       67.77     22.60 o 
  10  10   7      289.64      334.33     33.52 o 
  12  10   7      298.37      364.20     84.15 o 
 -13  11   7     3384.79     3196.12    125.91 o 
 -11  11   7     3290.33     3190.34    105.10 o 
  -9  11   7       35.27      103.58     25.81 o 
  -7  11   7     3239.62     3356.32     91.25 o 
  -5  11   7     3700.28     3349.74     91.27 o 
  -3  11   7     1635.54     1707.73     67.30 o 
  -1  11   7    12628.64    12837.81    186.39 o 
   1  11   7      484.30      764.09     48.58 o 
   3  11   7     2859.93     2582.96     79.92 o 
   5  11   7    10348.15     9831.71    179.87 o 
   7  11   7      248.85      285.55     36.76 o 
   9  11   7     2194.70     2159.85     98.40 o 
  11  11   7     9984.68    10216.92    195.80 o 
  13  11   7      201.57      404.98     51.62 o 
 -12  12   7     1147.90     1575.92     81.32 o 
 -10  12   7     7259.55     7402.69    195.19 o 
  -8  12   7     3426.60     3442.46    147.88 o 
  -6  12   7      591.33      819.39     72.09 o 
  -4  12   7     9701.65    10023.31    168.14 o 
  -2  12   7     3371.54     3588.70     97.31 o 
   0  12   7     3362.44     3141.06     90.89 o 
   2  12   7    16202.39    15967.96    219.47 o 
   4  12   7     1988.20     2246.98     86.76 o 
   6  12   7     1854.87     1947.14     83.20 o 
   8  12   7     7995.44     7518.03    164.62 o 
  10  12   7     2594.92     2371.59    107.30 o 
  -9  13   7     1484.04     1731.15     92.91 o 
  -7  13   7     2227.31     2197.80     93.81 o 
  -5  13   7     1868.45     1954.99     83.81 o 
  -3  13   7     1436.57     1672.42     72.10 o 
  -1  13   7     4292.79     4398.83    128.62 o 
   1  13   7      867.94     1195.07    104.02 o 
   3  13   7      378.98      549.87     48.38 o 
   5  13   7     6662.27     6785.15    161.52 o 
   7  13   7      918.51     1406.01     73.48 o 
   9  13   7        2.57      136.65     50.07 o 
  -6  14   7      755.58      970.93     66.43 o 
  -4  14   7       18.65       81.85     27.71 o 
  -2  14   7      107.31      280.39     33.79 o 
   0  14   7      660.57      808.73     58.68 o 
   2  14   7       56.33      147.08     33.76 o 
   4  14   7      800.45      904.80     62.55 o 
   6  14   7       16.88      112.61     22.99 o 
 -20   0   8      120.31      313.42     53.13 o 
 -18   0   8     6319.79     6181.00    350.39 o 
 -16   0   8     2834.04     3033.52    139.30 o 
 -14   0   8      151.35      306.62     57.03 o 
 -12   0   8    18693.31    18161.12    321.78 o 
 -10   0   8    12191.21    13211.66    247.12 o 
  -8   0   8      768.91      558.32     38.18 o 
  -6   0   8    26049.70    23376.27    232.42 o 
  -4   0   8    58364.11    55108.17    581.02 o 
  -2   0   8      429.30      175.05     22.83 o 
   0   0   8      314.78      411.76     24.62 o 
   2   0   8    19393.90    19935.89    265.25 o 
   4   0   8    41721.70    44124.52    521.32 o 
   6   0   8    59341.26    57448.24    526.56 o 
   8   0   8    45750.88    44444.41    436.43 o 
  10   0   8     8683.32     9454.42    268.50 o 
  12   0   8    18107.67    17752.24    485.61 o 
  14   0   8    10306.23    10076.33    369.99 o 
  16   0   8      448.03      577.46    101.49 o 
  18   0   8     9030.97     9018.40    397.61 o 
 -21   1   8     2518.10     2764.70    116.91 o 
 -19   1   8     1204.33     1394.70     74.27 o 
 -17   1   8       28.31       62.04     38.49 o 
 -15   1   8    13892.42    13097.19    225.12 o 
 -13   1   8     4046.90     3798.12     98.87 o 
 -11   1   8      825.11      673.62     45.52 o 
  -9   1   8    25059.71    25221.96    220.34 o 
  -7   1   8    28851.76    28766.37    202.78 o 
  -5   1   8        5.75        7.42     10.48 o 
  -3   1   8     3275.37     3375.11     44.46 o 
  -1   1   8    18193.13    19529.01    141.30 o 
   1   1   8    33629.69    35647.49    254.46 o 
   3   1   8   179538.17   198680.94   1282.09 o 
   5   1   8    44649.28    46702.94    307.52 o 
   7   1   8     6637.10     6938.39     78.47 o 
   9   1   8    45571.89    47743.03    334.22 o 
  11   1   8     5122.76     5373.33    120.99 o 
  13   1   8      533.06      817.99    168.93 o 
  15   1   8     8219.71     7919.59    235.95 o 
  17   1   8     1095.27     1228.39    104.01 o 
  19   1   8      477.85      612.61     86.28 o 
 -20   2   8      111.58      338.91     44.92 o 
 -18   2   8     1047.56     1300.03     84.07 o 
 -16   2   8     1240.61     1312.39     69.00 o 
 -14   2   8      517.59      638.06     48.87 o 
 -12   2   8      761.88      926.23     53.76 o 
 -10   2   8    16268.50    17005.92    367.70 o 
  -8   2   8     1035.52      851.38     27.78 o 
  -6   2   8     5457.83     5725.27     58.27 o 
  -4   2   8    12003.69    13278.72    118.16 o 
  -2   2   8    38135.95    37485.38    248.81 o 
   0   2   8    27066.63    27024.35    188.02 o 
   2   2   8    21439.35    20054.82    149.60 o 
   4   2   8     4323.72     4600.83     57.80 o 
   6   2   8     1394.43     1083.59     31.62 o 
   8   2   8    12552.66    11826.33    118.30 o 
  10   2   8     1310.67     1312.79     46.46 o 
  12   2   8       40.63       89.94     31.74 o 
  14   2   8     3278.27     2855.56    135.57 o 
  16   2   8      372.62      422.49    103.09 o 
  18   2   8       58.40      177.79     53.00 o 
 -19   3   8       38.69      201.56     36.58 o 
 -17   3   8      344.50      337.67     62.78 o 
 -15   3   8     2635.60     2461.06     86.85 o 
 -13   3   8      848.79      793.58     59.24 o 
 -11   3   8       24.32       13.19     17.95 o 
  -9   3   8     7838.84     8119.41     85.58 o 
  -7   3   8     7204.92     7800.33     81.01 o 
  -5   3   8       30.97       19.05     10.19 o 
  -3   3   8    14195.01    14685.89    139.85 o 
  -1   3   8    13152.75    14311.49    123.34 o 
   1   3   8      258.89      263.38     19.57 o 
   3   3   8    29671.85    30043.74    216.67 o 
   5   3   8     9652.10     9242.93     96.44 o 
   7   3   8      933.08     1059.73     36.88 o 
   9   3   8     1436.69     1447.62     42.56 o 
  11   3   8     4811.54     4625.83    105.51 o 
  13   3   8     6688.56     6460.99    370.95 o 
  15   3   8     2781.63     2674.42    135.08 o 
  17   3   8     1882.69     2102.72    125.34 o 
  19   3   8      249.60      302.90     54.15 o 
 -20   4   8       11.20      163.29     66.13 o 
 -18   4   8     3350.33     3787.26    118.67 o 
 -16   4   8     6281.51     6077.52    145.86 o 
 -14   4   8       82.13      125.39     34.18 o 
 -12   4   8     7211.98     6736.04    138.86 o 
 -10   4   8     9235.49     9354.58    114.93 o 
  -8   4   8      442.33      447.31     23.71 o 
  -6   4   8    22788.16    22407.42    244.34 o 
  -4   4   8    78223.09    83201.02    580.53 o 
  -2   4   8     5467.04     5541.95     79.98 o 
   0   4   8    70362.77    70437.15    448.79 o 
   2   4   8    49608.85    52097.23    347.76 o 
   4   4   8      197.80      193.34     19.24 o 
   6   4   8    49617.28    50409.72    350.76 o 
   8   4   8     5647.89     5279.12     79.46 o 
  10   4   8      425.94      409.07     30.76 o 
  12   4   8    25647.22    24770.88    340.54 o 
  14   4   8     2857.37     2973.49    139.65 o 
  16   4   8     1685.28     1656.76    114.53 o 
  18   4   8     6428.69     7080.00    441.93 o 
 -19   5   8     4070.11     4025.67    123.87 o 
 -17   5   8       87.94      106.83     29.80 o 
 -15   5   8     6524.62     5777.96    140.76 o 
 -13   5   8    11052.17    10209.94    181.14 o 
 -11   5   8      244.05      260.72     44.51 o 
  -9   5   8    24177.20    23472.05    206.60 o 
  -7   5   8    33248.64    31369.49    258.44 o 
  -5   5   8      717.73      834.77     37.97 o 
  -3   5   8    41310.74    44710.55    349.21 o 
  -1   5   8    35889.37    37078.82    350.31 o 
   1   5   8        7.56      -13.48     13.48 o 
   3   5   8    37472.73    40058.03    289.32 o 
   5   5   8    40999.53    44220.82    319.21 o 
   7   5   8     2111.83     1902.95     77.42 o 
   9   5   8     8994.60     8601.29    116.10 o 
  11   5   8    13657.03    13058.99    226.44 o 
  13   5   8     3091.08     3187.85    140.81 o 
  15   5   8     5675.49     5632.92    199.27 o 
  17   5   8     4312.05     4350.94    183.72 o 
 -18   6   8     2158.75     2091.47     87.42 o 
 -16   6   8     1104.00     1274.80     88.82 o 
 -14   6   8     1146.32      969.99     63.52 o 
 -12   6   8     7449.39     7066.38    125.02 o 
 -10   6   8    10222.30    10368.32    172.89 o 
  -8   6   8     5519.98     4759.25     88.37 o 
  -6   6   8    13551.04    12652.21    150.88 o 
  -4   6   8     8647.06     9089.85    121.84 o 
  -2   6   8     2053.32     1414.00     47.94 o 
   0   6   8    12358.38    10602.43    146.55 o 
   2   6   8     7866.77     6793.54     89.66 o 
   4   6   8     1254.06     1175.63     50.15 o 
   6   6   8    15878.59    15458.22    172.65 o 
   8   6   8     1370.11     1452.44     48.11 o 
  10   6   8        9.76       30.28     19.79 o 
  12   6   8     9310.33     9432.32    195.76 o 
  14   6   8     3281.09     3335.89    297.72 o 
  16   6   8      892.35     1192.84    256.61 o 
 -17   7   8      164.95      401.81     66.85 o 
 -15   7   8      216.50      327.73     43.40 o 
 -13   7   8      387.56      437.50     46.61 o 
 -11   7   8      569.57      358.67     37.45 o 
  -9   7   8      668.19      617.22     49.32 o 
  -7   7   8       77.34      104.10     24.56 o 
  -5   7   8       84.96      123.98     35.84 o 
  -3   7   8      345.38      358.68     38.10 o 
  -1   7   8       35.34        2.78     16.07 o 
   1   7   8     1860.22     1928.13     61.95 o 
   3   7   8      680.43      618.58     33.21 o 
   5   7   8     2537.12     2432.17     58.68 o 
   7   7   8      155.35      197.03     28.83 o 
   9   7   8     1025.35     1028.04     45.29 o 
  11   7   8      969.93     1101.58     69.11 o 
  13   7   8      891.16     1016.85     69.13 o 
  15   7   8      896.08     1108.97     94.92 o 
  17   7   8        2.70      135.87     60.38 o 
 -16   8   8     1607.39     1624.50     84.64 o 
 -14   8   8      168.29      148.82     33.53 o 
 -12   8   8     1095.87     1581.65     72.28 o 
 -10   8   8     4555.05     4249.40    110.16 o 
  -8   8   8       46.10       46.26     22.72 o 
  -6   8   8     2216.19     2178.30     65.55 o 
  -4   8   8     5846.82     5812.00    151.67 o 
  -2   8   8       54.46       63.66     24.34 o 
   0   8   8     4629.78     4328.55     89.94 o 
   2   8   8     1917.48     1690.12     45.18 o 
   4   8   8       67.99       42.25     22.05 o 
   6   8   8    11738.14    11890.64    157.98 o 
   8   8   8     3872.80     3900.01     89.79 o 
  10   8   8      797.45      889.86     53.22 o 
  12   8   8     1420.82     1608.15    120.91 o 
  14   8   8     2886.98     3208.22    148.71 o 
  16   8   8      269.80      206.83     61.02 o 
 -17   9   8       81.76       92.08     44.31 o 
 -15   9   8     3467.06     3410.05    130.87 o 
 -13   9   8     4031.50     3747.65    132.99 o 
 -11   9   8       19.75       42.86     24.35 o 
  -9   9   8    10940.27    10434.95    185.28 o 
  -7   9   8     7455.97     6965.58    124.00 o 
  -5   9   8      104.56      112.19     26.14 o 
  -3   9   8    23579.48    23210.55    248.37 o 
  -1   9   8     7021.79     6893.78    119.55 o 
   1   9   8     1308.95     1307.27     56.81 o 
   3   9   8    13918.55    13586.37    177.42 o 
   5   9   8     3882.25     3894.62     72.35 o 
   7   9   8      213.01      221.50     27.99 o 
   9   9   8     8972.98     8788.89    130.77 o 
  11   9   8     4274.26     4512.08    136.53 o 
  13   9   8      223.24      243.98     48.58 o 
  15   9   8     4053.06     4159.77    251.80 o 
 -14  10   8      354.58      488.50     81.53 o 
 -12  10   8     5993.36     5609.80    139.20 o 
 -10  10   8     6183.47     5994.46    185.57 o 
  -8  10   8        0.88       27.38     25.57 o 
  -6  10   8    17966.08    17004.93    214.32 o 
  -4  10   8     7625.12     7092.41    128.96 o 
  -2  10   8      372.59      332.29     35.03 o 
   0  10   8    14075.66    13684.76    185.84 o 
   2  10   8    14984.71    14022.98    188.90 o 
   4  10   8     1561.32     1525.81     61.93 o 
   6  10   8     5399.18     4963.87    106.87 o 
   8  10   8    10714.43    10038.88    132.38 o 
  10  10   8      430.99      588.46     57.95 o 
  12  10   8     3500.17     4030.66    242.16 o 
  14  10   8     3638.81     3643.33    227.39 o 
 -13  11   8      940.27     1097.50     77.10 o 
 -11  11   8     1002.97     1358.17     71.65 o 
  -9  11   8     4029.80     4433.07    144.91 o 
  -7  11   8     2141.35     2149.08    102.11 o 
  -5  11   8      572.30      608.59     44.16 o 
  -3  11   8     4559.43     4379.64    103.77 o 
  -1  11   8      725.28      900.91     51.94 o 
   1  11   8      285.94      364.63     36.55 o 
   3  11   8     5292.32     4875.69    110.00 o 
   5  11   8     1978.09     2034.63     82.12 o 
   7  11   8       57.50      213.14     31.27 o 
   9  11   8     1691.45     1853.63     92.00 o 
  11  11   8     1430.39     1630.89    168.93 o 
 -12  12   8       49.62      204.30     28.07 o 
 -10  12   8      877.09     1040.18     64.91 o 
  -8  12   8       22.82      142.72     29.69 o 
  -6  12   8        0.18       24.56     20.64 o 
  -4  12   8     1382.53     1428.77     66.63 o 
  -2  12   8      151.82      143.10     26.75 o 
   0  12   8      285.99      399.53     39.05 o 
   2  12   8      243.62      402.41     38.29 o 
   4  12   8      166.97      323.56     39.87 o 
   6  12   8      133.82      218.44     36.81 o 
   8  12   8      196.58      286.60     38.11 o 
  10  12   8      176.16      288.41     92.50 o 
  -9  13   8     2646.48     2832.96    105.31 o 
  -7  13   8     2489.32     2571.50    100.97 o 
  -5  13   8        0.15       93.16     35.07 o 
  -3  13   8     1978.06     1960.54     76.65 o 
  -1  13   8     2498.53     2483.81     83.05 o 
   1  13   8        1.47      141.39     24.23 o 
   3  13   8     1629.75     1749.18     81.14 o 
   5  13   8     1463.84     1563.52     78.44 o 
   7  13   8      378.40      649.62     52.48 o 
  -6  14   8     3862.37     3894.77    158.54 o 
  -4  14   8     2133.28     2176.54     96.70 o 
  -2  14   8       46.80      146.13     41.54 o 
   0  14   8     4229.73     4577.21    168.18 o 
   2  14   8     2148.18     2532.29     96.24 o 
   4  14   8      157.16      308.26     35.32 o 
 -21   1   9     1624.80     2090.81    102.50 o 
 -19   1   9       53.67      231.23     34.91 o 
 -17   1   9      554.32      620.60     52.22 o 
 -15   1   9     3393.24     3262.84     99.04 o 
 -13   1   9        3.85       26.51     25.73 o 
 -11   1   9     4388.90     4077.53     95.42 o 
  -9   1   9    11077.23    10280.09     94.97 o 
  -7   1   9     7370.76     7130.68     68.64 o 
  -5   1   9    74279.13    80288.28    497.12 o 
  -3   1   9     5974.89     6116.68     65.04 o 
  -1   1   9     2340.45     2322.41     37.31 o 
   1   1   9     9051.58     8526.28     95.04 o 
   3   1   9    54564.52    60225.92    481.54 o 
   5   1   9     7118.90     7722.57     86.07 o 
   7   1   9     6183.50     5790.43     76.03 o 
   9   1   9     7360.71     7136.94    119.29 o 
  11   1   9      623.44      545.05     41.83 o 
  13   1   9     2330.38     2099.72    173.43 o 
  15   1   9     1005.71      887.27     86.05 o 
  17   1   9      529.89      413.23     70.70 o 
  19   1   9     1399.97     1441.38    131.68 o 
 -20   2   9     2452.13     2671.41    148.38 o 
 -18   2   9     7414.03     7645.10    297.15 o 
 -16   2   9     3032.21     2733.36    160.86 o 
 -14   2   9     8332.91     7801.49    216.02 o 
 -12   2   9    12467.06    12477.58    209.20 o 
 -10   2   9     6134.88     6243.29     87.28 o 
  -8   2   9    55464.29    56773.24    385.07 o 
  -6   2   9    77094.11    80896.73    508.67 o 
  -4   2   9     6576.29     5892.79     65.83 o 
  -2   2   9    54776.46    56549.80    359.76 o 
   0   2   9    41296.20    43066.34    322.07 o 
   2   2   9     4704.90     4574.07     63.00 o 
   4   2   9    53519.19    56066.71    363.77 o 
   6   2   9    28560.81    29027.62    215.36 o 
   8   2   9     2939.81     2849.96     52.94 o 
  10   2   9    21514.75    21512.90    244.14 o 
  12   2   9     7773.79     7748.19    164.99 o 
  14   2   9       76.93       81.90     38.15 o 
  16   2   9     3032.76     2873.37    144.20 o 
  18   2   9     8170.49     8320.95    272.46 o 
 -19   3   9      416.42      606.23     60.36 o 
 -17   3   9     3538.84     3227.38    107.21 o 
 -15   3   9    19465.87    17657.21    222.57 o 
 -13   3   9     1167.10      933.64     49.54 o 
 -11   3   9    12502.05    13004.18    141.28 o 
  -9   3   9    34867.68    37215.55    254.55 o 
  -7   3   9     6559.18     6156.20     68.78 o 
  -5   3   9    46098.04    47774.47    319.19 o 
  -3   3   9    69909.60    79773.08    550.73 o 
  -1   3   9     8878.77    10503.00     96.88 o 
   1   3   9    32510.76    32472.35    229.15 o 
   3   3   9    29149.26    31703.39    227.99 o 
   5   3   9       65.19      123.99     16.24 o 
   7   3   9    46324.47    47611.73    333.58 o 
   9   3   9     4706.01     4840.29     84.39 o 
  11   3   9      442.26      595.97     42.76 o 
  13   3   9    23733.90    21728.59    409.86 o 
  15   3   9     9327.85     9195.61    261.12 o 
  17   3   9     1200.98     1289.22    129.75 o 
 -20   4   9      209.14      382.70     40.35 o 
 -18   4   9      792.28     1065.43    106.37 o 
 -16   4   9       88.62       81.13     30.69 o 
 -14   4   9       20.73      -27.48     27.48 o 
 -12   4   9     1555.42     1253.85     54.23 o 
 -10   4   9     9027.54     8412.45    108.16 o 
  -8   4   9     3906.61     3306.12     54.23 o 
  -6   4   9     6197.87     4962.96     64.20 o 
  -4   4   9     3119.06     3648.66     67.30 o 
  -2   4   9    43741.20    48299.98    362.83 o 
   0   4   9    21801.61    22256.25    174.24 o 
   2   4   9    10505.51    10095.99    111.87 o 
   4   4   9     5467.91     5996.82     88.91 o 
   6   4   9     1319.32     1212.36     38.28 o 
   8   4   9     1144.48     1303.63     44.34 o 
  10   4   9     4937.17     4700.27    102.68 o 
  12   4   9    10656.86    10587.74    204.19 o 
  14   4   9      200.23      333.31     56.32 o 
  16   4   9     1702.73     1841.84    122.63 o 
  18   4   9     1454.83     1633.68    118.74 o 
 -19   5   9      900.12     1123.80     72.32 o 
 -17   5   9      418.47      602.58     52.63 o 
 -15   5   9      904.10      986.93     63.58 o 
 -13   5   9     4490.63     4302.03    134.43 o 
 -11   5   9      184.36      169.02     30.17 o 
  -9   5   9     1289.99     1071.41     50.36 o 
  -7   5   9     3957.37     3501.66    101.46 o 
  -5   5   9     6214.64     5444.34     87.84 o 
  -3   5   9     2630.05     2488.90     58.46 o 
  -1   5   9      910.64      960.10     39.41 o 
   1   5   9     5011.28     4826.42     68.84 o 
   3   5   9     1665.92     1441.76     40.32 o 
   5   5   9      183.45      266.17     26.00 o 
   7   5   9     6709.76     7037.17     96.44 o 
   9   5   9       89.60       85.92     21.88 o 
  11   5   9      691.46      693.71     58.00 o 
  13   5   9      626.13      685.11    105.66 o 
  15   5   9      272.96      463.28     64.27 o 
  17   5   9       28.81      200.42     41.30 o 
 -18   6   9     2992.84     3193.47    109.69 o 
 -16   6   9      635.47      755.45     57.93 o 
 -14   6   9     2689.79     2335.44     89.18 o 
 -12   6   9     6777.85     6353.54    118.69 o 
 -10   6   9     6112.70     5556.97    159.65 o 
  -8   6   9    18464.72    17490.75    252.77 o 
  -6   6   9    13312.11    12847.17    154.27 o 
  -4   6   9     2987.50     2733.21     65.78 o 
  -2   6   9    17277.35    18239.76    186.94 o 
   0   6   9    20629.55    20559.26    158.79 o 
   2   6   9     2221.07     2058.78     49.56 o 
   4   6   9     8561.70     7868.80    101.21 o 
   6   6   9    28566.90    29097.65    243.07 o 
   8   6   9      507.85      553.79     34.01 o 
  10   6   9    10024.86     9782.16    161.61 o 
  12   6   9      815.62      972.18     67.34 o 
  14   6   9      730.63      619.49     70.75 o 
  16   6   9     2106.83     2236.06    127.51 o 
 -17   7   9     2841.55     2887.24    106.53 o 
 -15   7   9     7688.47     7070.38    162.73 o 
 -13   7   9        2.48       31.03     26.36 o 
 -11   7   9     3951.55     4012.74    105.15 o 
  -9   7   9    23914.83    23607.34    293.99 o 
  -7   7   9      559.42      411.66     33.64 o 
  -5   7   9     6182.48     5864.82    101.99 o 
  -3   7   9    43609.78    44663.87    371.95 o 
  -1   7   9       86.68       57.73     22.70 o 
   1   7   9    10032.51     9623.15    107.81 o 
   3   7   9    25947.94    26535.69    227.90 o 
   5   7   9     1193.83     1305.61     45.35 o 
   7   7   9    11002.71    10756.40    133.79 o 
   9   7   9    18593.03    17964.49    208.05 o 
  11   7   9      216.84      292.30     44.22 o 
  13   7   9     2379.52     2654.41    105.86 o 
  15   7   9     4652.04     4746.69    189.39 o 
 -16   8   9      183.93      313.72     42.92 o 
 -14   8   9     4992.99     5193.51    158.37 o 
 -12   8   9     7948.65     7488.12    155.67 o 
 -10   8   9       69.03      109.51     30.35 o 
  -8   8   9     3356.45     3006.38     77.70 o 
  -6   8   9     2222.43     2075.10     65.15 o 
  -4   8   9      180.61      122.69     26.63 o 
  -2   8   9     9283.58     8789.51    131.88 o 
   0   8   9    22160.45    21451.19    226.31 o 
   2   8   9     1056.06     1104.61     38.09 o 
   4   8   9     6002.38     5977.26     95.16 o 
   6   8   9    16175.81    15479.09    170.34 o 
   8   8   9       75.20      107.53     23.00 o 
  10   8   9     4897.60     4644.95    200.40 o 
  12   8   9    10516.91    10815.13    222.80 o 
  14   8   9       39.54      239.10     52.99 o 
 -15   9   9      557.19      791.46     67.10 o 
 -13   9   9      367.69      427.48     53.38 o 
 -11   9   9     2300.27     2096.39     81.91 o 
  -9   9   9     1501.80     1555.78     73.45 o 
  -7   9   9        2.29       17.93     21.12 o 
  -5   9   9      211.03      291.71     33.67 o 
  -3   9   9      326.50      395.36     35.98 o 
  -1   9   9     1334.16     1393.40     58.99 o 
   1   9   9     7549.11     7155.61    123.57 o 
   3   9   9      976.62     1138.98     53.68 o 
   5   9   9        8.73       23.64     15.39 o 
   7   9   9       75.73      165.30     25.33 o 
   9   9   9     3670.88     3722.85     90.67 o 
  11   9   9      113.62      248.66     38.77 o 
  13   9   9      325.95      404.54     47.55 o 
  15   9   9     2115.27     1772.85    152.88 o 
 -14  10   9       40.47      287.07     42.86 o 
 -12  10   9     3472.73     3734.53    187.47 o 
 -10  10   9      785.93      896.46     58.70 o 
  -8  10   9      454.02      393.22     41.78 o 
  -6  10   9      590.02      833.22     52.15 o 
  -4  10   9      338.70      510.98     47.57 o 
  -2  10   9      137.72      160.49     29.24 o 
   0  10   9      632.37      546.76     42.87 o 
   2  10   9     1426.55     1243.33     58.58 o 
   4  10   9      956.15      914.15     58.59 o 
   6  10   9     2400.82     2230.18     71.35 o 
   8  10   9     1030.84     1251.71     56.20 o 
  10  10   9      179.35      378.95     54.74 o 
  12  10   9     1471.91     1663.10    106.73 o 
 -13  11   9      361.05      471.59     78.55 o 
 -11  11   9     1762.00     1863.07     82.16 o 
  -9  11   9     2290.70     2291.11     88.31 o 
  -7  11   9      502.62      497.15     40.30 o 
  -5  11   9     5024.60     5012.49    113.13 o 
  -3  11   9     9833.93     9875.69    161.13 o 
  -1  11   9      610.06      628.55     49.24 o 
   1  11   9     4455.89     3994.51    138.57 o 
   3  11   9     9890.11     9646.41    159.01 o 
   5  11   9     1124.88     1146.49     87.01 o 
   7  11   9     2799.81     2785.36     82.69 o 
   9  11   9     6252.06     5922.95    202.22 o 
  11  11   9       25.64      158.01     80.93 o 
 -12  12   9     3236.34     3275.22    111.01 o 
 -10  12   9       77.17      184.50     31.54 o 
  -8  12   9     3881.99     4285.90    126.06 o 
  -6  12   9     6190.34     6224.62    187.33 o 
  -4  12   9      465.82      659.73     47.49 o 
  -2  12   9     5483.51     5145.05    118.43 o 
   0  12   9     7357.78     6940.42    138.34 o 
   2  12   9      126.66      200.76     29.62 o 
   4  12   9     7144.78     7042.45    139.19 o 
   6  12   9     7795.95     7424.59    173.19 o 
   8  12   9      247.59      362.96     38.83 o 
  10  12   9     2013.68     2054.83    199.12 o 
  -9  13   9     1257.51     1618.45     83.89 o 
  -7  13   9       51.47      127.10     39.12 o 
  -5  13   9     2140.12     2234.29     83.90 o 
  -3  13   9     2444.23     2667.92     95.67 o 
  -1  13   9       13.88      149.57     25.59 o 
   1  13   9     2217.91     2171.68     88.49 o 
   3  13   9     3627.64     3635.70    129.06 o 
   5  13   9      262.10      402.75     42.83 o 
   7  13   9     1321.72     1456.69    120.99 o 
  -6  14   9       79.38      204.64     60.09 o 
  -4  14   9      161.48      312.63     47.10 o 
  -2  14   9        1.94      138.56     27.51 o 
   0  14   9       27.36      194.39     49.88 o 
   2  14   9       12.86      261.90     27.23 o 
   4  14   9      143.30      357.13     49.05 o 
 -20   0  10     4780.79     5396.03    204.61 o 
 -18   0  10     2446.61     2790.13    211.65 o 
 -16   0  10     7739.83     6483.86    202.89 o 
 -14   0  10    15084.79    14233.19    296.78 o 
 -12   0  10     3462.47     2896.71    120.45 o 
 -10   0  10     4610.96     4161.34    109.53 o 
  -8   0  10     9125.10     7622.36    104.73 o 
  -6   0  10     2396.14     1497.47     50.07 o 
  -4   0  10    19882.29    22835.16    239.93 o 
  -2   0  10    21707.81    26863.63    268.85 o 
   0   0  10     4687.02     5322.50     82.55 o 
   2   0  10   145876.00   162772.78   1682.01 o 
   4   0  10    27227.56    26419.76    357.35 o 
   6   0  10    53904.23    58363.89    691.38 o 
   8   0  10     7294.74     7002.54    351.36 o 
  10   0  10    46783.74    46903.74   1488.94 o 
  12   0  10    10400.82    10399.42    360.35 o 
  14   0  10     3557.04     3502.66    212.61 o 
  16   0  10     5907.82     5689.81    296.76 o 
  18   0  10     1314.57     1428.56    169.58 o 
 -21   1  10      287.41      426.24     55.64 o 
 -19   1  10      749.33      970.11     63.84 o 
 -17   1  10     4942.25     4865.62    127.05 o 
 -15   1  10     1685.39     1541.64     72.44 o 
 -13   1  10     7590.17     7564.00    163.88 o 
 -11   1  10    18400.94    19198.64    205.93 o 
  -9   1  10     9063.82     9557.90     87.21 o 
  -7   1  10     2750.08     2290.61     38.22 o 
  -5   1  10     5447.05     5046.80     62.92 o 
  -3   1  10    11566.36    12749.47    114.62 o 
  -1   1  10    28250.00    29015.02    202.15 o 
   1   1  10    44876.13    46089.69    299.01 o 
   3   1  10      102.83       72.45     20.56 o 
   5   1  10      391.46      675.84     37.05 o 
   7   1  10    46291.21    48063.44    327.28 o 
   9   1  10      300.07      234.10     34.41 o 
  11   1  10     1152.54     1007.14     53.71 o 
  13   1  10    13227.51    12451.62    292.95 o 
  15   1  10      250.57      237.10     57.17 o 
  17   1  10     1727.63     2013.74    174.07 o 
 -20   2  10      179.61      276.32     33.74 o 
 -18   2  10      142.94      226.75     35.42 o 
 -16   2  10      494.00      458.92     42.51 o 
 -14   2  10      483.15      466.53     39.94 o 
 -12   2  10     3934.72     3686.23     85.06 o 
 -10   2  10     1774.50     1848.90     48.36 o 
  -8   2  10     4939.30     5156.43     60.61 o 
  -6   2  10     2790.22     2897.21     48.95 o 
  -4   2  10     2491.07     2359.34     41.99 o 
  -2   2  10    30564.71    32731.37    263.63 o 
   0   2  10       87.62       55.54     13.17 o 
   2   2  10    14067.76    17835.78    140.62 o 
   4   2  10    13742.59    14576.81    124.01 o 
   6   2  10     4976.57     5724.33     69.71 o 
   8   2  10     5689.96     5802.59    107.90 o 
  10   2  10      202.87      252.56     38.42 o 
  12   2  10     1229.03     1330.45     73.94 o 
  14   2  10      130.28      262.61     51.32 o 
  16   2  10       34.85       30.14     31.45 o 
  18   2  10      253.46      441.41     70.05 o 
 -19   3  10       21.00      143.81     49.51 o 
 -17   3  10      173.28      219.19     40.76 o 
 -15   3  10     2334.96     1947.94     83.86 o 
 -13   3  10     3013.20     3014.40     80.77 o 
 -11   3  10      480.50      604.93     34.28 o 
  -9   3  10     2037.12     1767.85     44.77 o 
  -7   3  10       74.94       89.07     14.93 o 
  -5   3  10    22310.90    22218.17    172.87 o 
  -3   3  10      873.17      820.13     25.96 o 
  -1   3  10     1189.07     1092.91     30.77 o 
   1   3  10      312.85      278.20     20.25 o 
   3   3  10     5254.81     5125.62    124.00 o 
   5   3  10     2952.07     3215.26     61.28 o 
   7   3  10     1120.41     1062.02     41.55 o 
   9   3  10     1398.17     1303.39     68.70 o 
  11   3  10     8013.13     7587.42    136.17 o 
  13   3  10     3205.65     2986.79    138.06 o 
  15   3  10        1.86       77.08     32.91 o 
  17   3  10     1032.88     1086.61    160.58 o 
 -20   4  10     2127.83     2180.55    140.41 o 
 -18   4  10      988.57     1155.38    125.81 o 
 -16   4  10     1037.61      976.38     63.49 o 
 -14   4  10    16053.77    15157.00    231.29 o 
 -12   4  10       28.93       29.30     29.26 o 
 -10   4  10     7463.97     6839.62    103.70 o 
  -8   4  10    44862.75    45695.62    358.26 o 
  -6   4  10     1477.58     1121.72     40.72 o 
  -4   4  10     7946.29     8537.49    108.14 o 
  -2   4  10    65980.53    69766.58    498.95 o 
   0   4  10    11873.60    12023.53    113.90 o 
   2   4  10    11649.94    12728.34    134.12 o 
   4   4  10    37457.88    39402.05    284.95 o 
   6   4  10     1057.61     1023.14     36.30 o 
   8   4  10     3105.30     3074.12     68.71 o 
  10   4  10    23147.09    22714.19    264.60 o 
  12   4  10     1058.41     1257.94     95.14 o 
  14   4  10     4233.33     4011.43    164.48 o 
  16   4  10     4777.03     4713.34    189.94 o 
  18   4  10      552.80      673.40    103.74 o 
 -19   5  10     2057.35     2180.80     88.93 o 
 -17   5  10     5080.08     4951.44    135.87 o 
 -15   5  10     1580.45     1619.50     79.85 o 
 -13   5  10     8278.50     7364.71    153.00 o 
 -11   5  10    32804.19    32547.37    309.07 o 
  -9   5  10     7667.40     7149.56    152.33 o 
  -7   5  10     4624.14     4720.04     84.54 o 
  -5   5  10    54942.89    56752.92    433.32 o 
  -3   5  10    17047.42    17819.14    178.99 o 
  -1   5  10     9080.65     9350.05     98.14 o 
   1   5  10    21495.91    21530.07    179.21 o 
   3   5  10     4009.60     4422.61     75.08 o 
   5   5  10    15730.49    14621.65    144.83 o 
   7   5  10    33834.30    33663.39    267.40 o 
   9   5  10     4337.84     4012.00     97.31 o 
  11   5  10     5707.80     5907.17    172.65 o 
  13   5  10    13797.19    13575.10    249.06 o 
  15   5  10     2003.63     1909.59    115.81 o 
  17   5  10     1462.93     1695.41    121.31 o 
 -18   6  10       98.07      266.62     32.81 o 
 -16   6  10     1135.64      929.18     94.94 o 
 -14   6  10     2864.70     2494.40     93.29 o 
 -12   6  10     5067.76     4361.22     97.83 o 
 -10   6  10     1048.08     1024.16     58.88 o 
  -8   6  10     5421.85     5087.04     93.72 o 
  -6   6  10     4191.33     3941.12     80.34 o 
  -4   6  10    11195.27    11036.39    139.59 o 
  -2   6  10    17053.31    17732.57    185.61 o 
   0   6  10     4588.30     4305.94     96.71 o 
   2   6  10      401.08      498.95     31.84 o 
   4   6  10    12299.13    12806.82    136.92 o 
   6   6  10      261.19      409.96     28.63 o 
   8   6  10     6047.19     5982.07     93.95 o 
  10   6  10    14302.87    14145.50    204.13 o 
  12   6  10     3158.11     3266.17    118.82 o 
  14   6  10      165.58      198.17     44.07 o 
  16   6  10     2524.71     2722.82    141.15 o 
 -17   7  10       77.58      222.48     31.30 o 
 -15   7  10      338.70      438.70     45.36 o 
 -13   7  10      758.01      817.79     70.57 o 
 -11   7  10      825.81      755.22     52.17 o 
  -9   7  10     5499.78     5511.21    121.26 o 
  -7   7  10     2782.15     2633.62     70.28 o 
  -5   7  10      168.71      170.14     26.78 o 
  -3   7  10      583.76      678.00     41.01 o 
  -1   7  10        2.41       15.57     21.65 o 
   1   7  10     2199.66     2023.83     66.70 o 
   3   7  10     3930.25     3879.37     81.78 o 
   5   7  10       57.27       73.78     19.83 o 
   7   7  10      159.12      198.13     27.31 o 
   9   7  10       49.17       83.50     28.56 o 
  11   7  10       43.02      127.08     30.05 o 
  13   7  10        1.58       90.54     27.94 o 
  15   7  10      491.62      637.32     72.77 o 
 -16   8  10      290.56      559.66     58.76 o 
 -14   8  10     2338.30     2317.45    150.92 o 
 -12   8  10     1027.12     1124.44     63.66 o 
 -10   8  10      518.10      422.83     43.01 o 
  -8   8  10     3420.82     3238.33    111.16 o 
  -6   8  10       88.50      109.78     25.52 o 
  -4   8  10      388.49      305.19     31.79 o 
  -2   8  10     8762.51     8133.83    131.00 o 
   0   8  10     3724.03     3173.34     78.42 o 
   2   8  10      356.83      489.06     37.52 o 
   4   8  10       31.52       50.24     18.42 o 
   6   8  10     2610.81     2343.25     61.92 o 
   8   8  10     3291.25     3311.22     83.06 o 
  10   8  10      968.84     1094.05     59.58 o 
  12   8  10     1102.17     1525.49     83.61 o 
  14   8  10     4357.02     4814.36    187.74 o 
 -15   9  10     2572.60     2505.33    156.19 o 
 -13   9  10      473.84      688.13     64.36 o 
 -11   9  10     7351.48     7251.60    179.03 o 
  -9   9  10     2848.98     2954.78     94.36 o 
  -7   9  10     6905.29     6085.80    116.58 o 
  -5   9  10    18429.92    16895.13    207.66 o 
  -3   9  10     5478.87     5383.72    107.71 o 
  -1   9  10     7243.94     6502.55    117.65 o 
   1   9  10    26950.97    25336.61    265.34 o 
   3   9  10    12670.79    12376.18    169.85 o 
   5   9  10     2446.71     2273.48     69.39 o 
   7   9  10    15293.83    14603.39    190.31 o 
   9   9  10      853.16      998.77     56.83 o 
  11   9  10      507.26      666.08     56.62 o 
  13   9  10     5397.49     5366.85    160.43 o 
 -14  10  10     6129.96     6093.43    180.94 o 
 -12  10  10     1750.09     1915.91     81.02 o 
 -10  10  10     1241.95     1098.52     63.63 o 
  -8  10  10    13589.97    12227.30    284.60 o 
  -6  10  10     2180.49     1940.63     69.16 o 
  -4  10  10    10668.45    10325.55    160.52 o 
  -2  10  10    13958.02    13089.83    182.52 o 
   0  10  10     8336.26     7800.84    136.33 o 
   2  10  10     4844.66     4721.70    114.00 o 
   4  10  10    17821.47    17341.61    217.28 o 
   6  10  10     1448.05     1429.58     59.37 o 
   8  10  10     4735.00     4838.71    108.02 o 
  10  10  10     5467.11     5865.09    200.04 o 
  12  10  10     1177.80     1424.40     95.58 o 
 -13  11  10     1358.54     1641.77    160.63 o 
 -11  11  10     1817.93     1993.63     85.77 o 
  -9  11  10     1439.78     1755.63     81.52 o 
  -7  11  10      953.88      968.10     53.19 o 
  -5  11  10     5056.44     5027.13    113.71 o 
  -3  11  10      111.74      113.27     25.54 o 
  -1  11  10      245.40      185.99     30.33 o 
   1  11  10     5018.94     4514.53    106.41 o 
   3  11  10       58.29      109.66     24.62 o 
   5  11  10     2669.32     2901.47     84.32 o 
   7  11  10     2453.43     2363.21     75.05 o 
   9  11  10      319.31      454.48     66.08 o 
  11  11  10      551.96     1022.60    140.03 o 
 -12  12  10     1376.19     1748.57     96.51 o 
 -10  12  10      108.15      222.61     34.78 o 
  -8  12  10       86.53      107.06     46.08 o 
  -6  12  10      465.23      485.36     42.34 o 
  -4  12  10       10.92       77.87     23.50 o 
  -2  12  10        5.37      107.72     24.93 o 
   0  12  10      576.55      803.90     62.40 o 
   2  12  10        4.22      135.87     23.73 o 
   4  12  10        8.24       79.27     21.20 o 
   6  12  10      142.12      270.05     42.76 o 
   8  12  10       48.73      209.22     76.11 o 
  10  12  10      122.69      193.34     88.64 o 
  -9  13  10     2110.49     2288.69     98.11 o 
  -7  13  10      806.21     1007.11     71.89 o 
  -5  13  10     3692.39     3700.43    105.73 o 
  -3  13  10     1697.30     1933.97     78.48 o 
  -1  13  10      242.61      318.77     34.81 o 
   1  13  10     2389.88     2306.77     80.24 o 
   3  13  10       64.89      229.79     29.75 o 
   5  13  10     1305.69     1436.91     87.61 o 
   7  13  10     5392.49     5768.96    148.17 o 
  -6  14  10     1099.73     1308.04     70.94 o 
  -4  14  10     1033.15     1385.06    128.10 o 
  -2  14  10     5281.90     5291.94    147.41 o 
   0  14  10     1754.38     1943.16     84.27 o 
   2  14  10      968.01     1246.86     70.08 o 
   4  14  10     3689.26     3928.22    148.16 o 
 -19   1  11     1997.01     2339.54     90.29 o 
 -17   1  11      726.58      922.81     53.60 o 
 -15   1  11      778.63      692.12     47.13 o 
 -13   1  11     6305.22     5806.62    109.37 o 
 -11   1  11      940.08      958.80     41.85 o 
  -9   1  11     1261.28     1036.05     29.85 o 
  -7   1  11    31275.58    31486.53    314.22 o 
  -5   1  11    18111.21    17754.68    145.34 o 
  -3   1  11    17686.08    17454.69    199.89 o 
  -1   1  11    38613.25    41677.32    277.92 o 
   1   1  11    31567.04    36760.76    248.84 o 
   3   1  11      327.97      506.89     32.66 o 
   5   1  11     6658.99     6003.31    132.39 o 
   7   1  11     3939.52     3655.99     89.00 o 
   9   1  11      427.70      381.65     37.17 o 
  11   1  11    21385.24    20794.15    333.95 o 
  13   1  11     3136.91     3022.52    138.50 o 
  15   1  11      172.98      222.50     49.39 o 
  17   1  11     2700.37     2726.37    218.72 o 
 -20   2  11     1369.49     1762.59     79.23 o 
 -18   2  11       41.31      123.67     29.20 o 
 -16   2  11     4534.29     3895.58     98.47 o 
 -14   2  11     7565.24     6549.16    121.92 o 
 -12   2  11     1780.41     1805.17     61.99 o 
 -10   2  11    22783.92    23926.31    189.82 o 
  -8   2  11    24966.06    25557.30    184.91 o 
  -6   2  11      153.22      184.46     17.91 o 
  -4   2  11   117003.73   124818.38    755.04 o 
  -2   2  11     9033.36     9257.63     91.13 o 
   0   2  11     1425.91     1525.10     39.31 o 
   2   2  11   162187.48   178720.14   1057.88 o 
   4   2  11    39832.54    41612.77    321.64 o 
   6   2  11     3495.24     3477.13     62.01 o 
   8   2  11    35804.66    37810.65    364.33 o 
  10   2  11    15596.21    15935.03    216.94 o 
  12   2  11     1803.56     1530.13     79.40 o 
  14   2  11    17645.85    16557.39    360.84 o 
  16   2  11     2844.26     2557.26    138.93 o 
  18   2  11       33.03      141.64     40.95 o 
 -19   3  11     3251.45     3243.42    109.15 o 
 -17   3  11     3030.83     2984.69    102.24 o 
 -15   3  11      394.90      399.15     47.31 o 
 -13   3  11    14764.08    13725.90    264.79 o 
 -11   3  11    16614.75    16533.45    221.54 o 
  -9   3  11      697.13      558.08     27.33 o 
  -7   3  11    38335.44    38867.16    357.98 o 
  -5   3  11     6606.82     6254.26     80.12 o 
  -3   3  11     8555.41     8021.43     84.40 o 
  -1   3  11   110358.13   113310.32    692.01 o 
   1   3  11    51547.27    51947.53    345.56 o 
   3   3  11       24.09       12.64     12.16 o 
   5   3  11    21056.23    21254.56    174.39 o 
   7   3  11     8928.71     9015.89    115.52 o 
   9   3  11     8382.74     8207.75    138.71 o 
  11   3  11    10007.93     9960.83    162.13 o 
  13   3  11     2245.42     2223.00    128.15 o 
  15   3  11     4461.93     4397.64    178.50 o 
  17   3  11     6861.06     7008.23    272.03 o 
 -20   4  11     1489.02     1739.08    146.50 o 
 -18   4  11      563.49      725.12     80.57 o 
 -16   4  11     1062.56      959.45     63.13 o 
 -14   4  11     2831.76     2494.80     91.52 o 
 -12   4  11     3377.18     2676.85     88.17 o 
 -10   4  11     2023.67     1732.61     57.98 o 
  -8   4  11     2297.10     1850.00     62.06 o 
  -6   4  11     5362.43     5697.83     88.89 o 
  -4   4  11    14862.08    15508.62    159.32 o 
  -2   4  11     7623.13     7595.63     83.05 o 
   0   4  11     1159.67     1269.86     35.65 o 
   2   4  11     4018.42     4454.82     72.69 o 
   4   4  11      315.89      469.08     25.84 o 
   6   4  11     4888.32     4219.37     77.64 o 
   8   4  11     5706.58     5103.79    106.53 o 
  10   4  11     8287.28     7655.81    140.92 o 
  12   4  11      271.40      296.19     42.53 o 
  14   4  11      473.88      576.65    102.45 o 
  16   4  11     1373.55     1483.19    126.54 o 
 -19   5  11      472.59      670.80     52.03 o 
 -17   5  11      231.62      448.18     45.87 o 
 -15   5  11       92.66      153.69     36.24 o 
 -13   5  11      549.52      550.52     51.86 o 
 -11   5  11    13702.27    13343.78    215.28 o 
  -9   5  11      677.97      672.71     46.83 o 
  -7   5  11      139.06      111.34     23.65 o 
  -5   5  11     1659.97     1375.82     50.34 o 
  -3   5  11     1088.09     1231.66     44.87 o 
  -1   5  11     1008.57      783.53     33.32 o 
   1   5  11     2594.14     2417.14     49.82 o 
   3   5  11     4670.25     4364.34     69.87 o 
   5   5  11     2840.07     2506.46     55.07 o 
   7   5  11     7510.39     7182.62     98.25 o 
   9   5  11     1710.27     1776.12     67.01 o 
  11   5  11        5.49       63.45     28.63 o 
  13   5  11       26.12       73.42     29.58 o 
  15   5  11       28.08       46.62     53.64 o 
  17   5  11      173.45      488.83     61.02 o 
 -18   6  11        0.02      165.63     55.26 o 
 -16   6  11     3332.97     3183.53    181.93 o 
 -14   6  11     2744.65     2445.99     92.37 o 
 -12   6  11      277.25      318.67     39.55 o 
 -10   6  11    11651.83    10535.14    169.83 o 
  -8   6  11     5863.40     5307.44     96.56 o 
  -6   6  11       88.07       20.17     20.96 o 
  -4   6  11    15049.28    15672.07    175.39 o 
  -2   6  11    14356.26    14426.62    164.26 o 
   0   6  11     1642.14     1596.15     42.31 o 
   2   6  11    18958.17    19986.21    180.32 o 
   4   6  11     6885.46     6804.92     95.09 o 
   6   6  11     1634.52     1542.53     47.60 o 
   8   6  11    18432.77    17985.16    231.99 o 
  10   6  11     2227.10     2148.34     75.92 o 
  12   6  11       65.97      119.20     30.04 o 
  14   6  11     6647.42     7309.80    563.01 o 
  16   6  11      213.38      464.57     65.89 o 
 -17   7  11     1968.94     2030.55     85.50 o 
 -15   7  11     1703.63     1735.80     95.18 o 
 -13   7  11     4285.78     3784.05    131.08 o 
 -11   7  11    11784.26    11088.96    183.28 o 
  -9   7  11     4315.62     3614.04    110.33 o 
  -7   7  11     4839.88     4541.68     92.20 o 
  -5   7  11    15299.31    14844.54    177.91 o 
  -3   7  11     2561.78     2284.61     77.58 o 
  -1   7  11    35909.84    35228.41    355.57 o 
   1   7  11    12535.50    11757.57    156.82 o 
   3   7  11     3648.79     3478.25     74.40 o 
   5   7  11    13250.48    13081.63    147.69 o 
   7   7  11    17260.21    17243.80    180.58 o 
   9   7  11     6356.86     5893.43    147.23 o 
  11   7  11     8313.27     8630.00    191.83 o 
  13   7  11    10840.37    10850.14    228.83 o 
  15   7  11     1532.48     1803.23    114.72 o 
 -16   8  11     5914.84     5902.85    176.35 o 
 -14   8  11      870.29      941.34     75.20 o 
 -12   8  11       10.32       65.91     25.17 o 
 -10   8  11    10367.50     9363.94    169.64 o 
  -8   8  11     2539.49     2255.12     68.52 o 
  -6   8  11     2973.92     3360.24     82.82 o 
  -4   8  11    10242.80    10392.33    148.92 o 
  -2   8  11    10032.94     9714.73    141.48 o 
   0   8  11     2528.06     2362.54     68.05 o 
   2   8  11    11387.42    11188.47    153.32 o 
   4   8  11     2407.49     2619.40     70.77 o 
   6   8  11       11.68       33.44     18.19 o 
   8   8  11    16448.47    15900.51    226.41 o 
  10   8  11     1053.03     1141.62     60.79 o 
  12   8  11       41.64      186.47     34.73 o 
  14   8  11     4926.34     4745.18    188.03 o 
 -15   9  11     1416.89     1526.25     92.74 o 
 -13   9  11     1441.65     1657.56     94.64 o 
 -11   9  11     1403.17     1575.85     74.09 o 
  -9   9  11     1590.50     1416.54     69.34 o 
  -7   9  11      642.72      641.45     43.95 o 
  -5   9  11      776.17      826.96     48.08 o 
  -3   9  11     6815.66     6842.22    123.22 o 
  -1   9  11      459.41      442.60     47.80 o 
   1   9  11     1973.06     1921.79     66.25 o 
   3   9  11      630.05      605.85     42.07 o 
   5   9  11      106.02      110.21     25.41 o 
   7   9  11      300.68      332.16     31.47 o 
   9   9  11      458.00      600.13     46.13 o 
  11   9  11       88.56      151.02     33.66 o 
  13   9  11      293.69      545.77     54.88 o 
 -14  10  11     1877.62     2232.29    129.25 o 
 -12  10  11       15.86      136.90     28.54 o 
 -10  10  11       50.16      141.00     29.89 o 
  -8  10  11     3216.66     2950.70     97.85 o 
  -6  10  11        0.72       34.95     21.49 o 
  -4  10  11      310.37      393.15     38.67 o 
  -2  10  11     2890.98     2747.41     80.39 o 
   0  10  11      463.10      580.10     43.80 o 
   2  10  11       60.68       48.42     23.44 o 
   4  10  11      698.72      697.95     45.24 o 
   6  10  11      845.37     1009.69     51.22 o 
   8  10  11      207.81      346.83     44.88 o 
  10  10  11      380.63      648.57    208.44 o 
  12  10  11      773.53     1018.10    135.53 o 
 -13  11  11     6329.61     6859.59    216.83 o 
 -11  11  11     2189.36     2379.98     92.57 o 
  -9  11  11       34.58       85.43     27.26 o 
  -7  11  11     3495.39     3600.45     96.82 o 
  -5  11  11     5941.74     5934.93    124.45 o 
  -3  11  11     2520.52     2187.76     74.47 o 
  -1  11  11     2624.22     2325.89     77.06 o 
   1  11  11     2824.98     2407.74     78.53 o 
   3  11  11     3934.12     3907.91     98.49 o 
   5  11  11     8275.19     7832.71    142.99 o 
   7  11  11     1764.03     1814.02     66.83 o 
   9  11  11      470.85      647.25     83.82 o 
  11  11  11     6203.24     6619.92    337.23 o 
 -12  12  11     2490.71     2686.28    173.00 o 
 -10  12  11     2453.04     2786.19    104.95 o 
  -8  12  11     5267.75     5485.67    146.24 o 
  -6  12  11     2456.30     2570.84     84.75 o 
  -4  12  11     5187.60     5174.25    119.96 o 
  -2  12  11     4388.39     4454.47    110.53 o 
   0  12  11     2532.46     2464.89     81.41 o 
   2  12  11     6971.79     6762.05    201.39 o 
   4  12  11     2877.31     2517.74     81.87 o 
   6  12  11      970.31     1171.59     66.97 o 
   8  12  11     3414.57     3951.17    176.34 o 
  -9  13  11        2.76       95.52     36.40 o 
  -7  13  11     3809.23     3771.66    125.88 o 
  -5  13  11      893.82     1066.72     61.66 o 
  -3  13  11      476.74      542.08     44.99 o 
  -1  13  11     2419.40     2093.57     77.62 o 
   1  13  11     1359.54     1318.95     64.77 o 
   3  13  11      207.26      352.29     40.18 o 
   5  13  11     3837.11     3961.20    120.66 o 
   7  13  11     1129.43     1133.51     74.55 o 
  -6  14  11      108.30      202.63     26.72 o 
  -4  14  11      145.10      271.81     52.92 o 
  -2  14  11        6.85      138.28     31.81 o 
   0  14  11       47.13      205.45     67.05 o 
   2  14  11       69.10      268.83     37.83 o 
 -20   0  12       51.73      202.98     60.38 o 
 -18   0  12     1176.31     1327.11     79.34 o 
 -16   0  12     4890.32     4842.43    138.64 o 
 -14   0  12        3.51       -0.38     24.96 o 
 -12   0  12    28449.55    27013.81    343.87 o 
 -10   0  12    36914.43    38558.57    663.99 o 
  -8   0  12       41.79       40.15     22.05 o 
  -6   0  12      709.86      587.56     42.80 o 
  -4   0  12   101570.43   112024.62    964.82 o 
  -2   0  12    14226.91    13023.15    170.37 o 
   0   0  12    13910.20    13390.92    223.13 o 
   2   0  12   102797.71   109963.20   1523.94 o 
   4   0  12    14465.03    14510.04    244.52 o 
   6   0  12     7759.49     6724.37    159.35 o 
   8   0  12    18726.11    18680.64    315.71 o 
  10   0  12     1708.73     1549.17     88.07 o 
  12   0  12    13453.44    13010.77    299.65 o 
  14   0  12    14526.31    13515.39    457.99 o 
  16   0  12      216.13      -12.20     44.96 o 
  18   0  12     4943.25     4920.29    296.76 o 
 -19   1  12     2905.67     2801.57     99.05 o 
 -17   1  12      492.61      656.34     51.46 o 
 -15   1  12     7515.36     7222.08    118.39 o 
 -13   1  12     4254.81     4073.23     83.05 o 
 -11   1  12     5311.80     5250.05     87.57 o 
  -9   1  12    39129.14    38602.10    245.03 o 
  -7   1  12      870.85      588.60     27.24 o 
  -5   1  12     2312.39     2734.63     49.31 o 
  -3   1  12    53729.31    55469.68    395.46 o 
  -1   1  12    34082.36    32364.77    227.62 o 
   1   1  12     2534.95     2697.67     60.85 o 
   3   1  12    30000.04    30626.91    288.12 o 
   5   1  12    23198.86    22288.05    236.60 o 
   7   1  12      172.87      210.88     30.77 o 
   9   1  12    10598.75    10108.57    192.84 o 
  11   1  12     6690.33     6480.12    127.25 o 
  13   1  12      197.48      164.37     44.45 o 
  15   1  12     4080.10     3926.87    175.68 o 
  17   1  12      645.26      634.33     82.44 o 
 -20   2  12        0.49      188.85     71.46 o 
 -18   2  12     1655.93     1665.16     80.33 o 
 -16   2  12      484.47      371.60     44.39 o 
 -14   2  12      221.04      275.57     40.41 o 
 -12   2  12       28.20       16.24     22.13 o 
 -10   2  12     7234.57     7461.68     90.75 o 
  -8   2  12     3910.62     3902.77     62.16 o 
  -6   2  12      826.00      865.06     30.84 o 
  -4   2  12     5784.45     7252.05     87.61 o 
  -2   2  12     7306.26     7250.96     90.20 o 
   0   2  12    15530.19    15957.41    134.00 o 
   2   2  12     2725.05     2471.47     56.03 o 
   4   2  12     1664.51     1681.54     42.32 o 
   6   2  12     6064.88     6072.03    109.60 o 
   8   2  12     9750.42    10216.36    154.89 o 
  10   2  12       18.86       31.60     24.09 o 
  12   2  12      274.74      332.25     43.66 o 
  14   2  12      673.08      655.52     74.03 o 
  16   2  12        0.04       70.21     35.39 o 
  18   2  12        0.87       80.87     31.38 o 
 -19   3  12      849.96     1084.57     91.04 o 
 -17   3  12      216.09      337.77     43.39 o 
 -15   3  12      543.40      466.59     49.01 o 
 -13   3  12     7083.89     6570.38    139.96 o 
 -11   3  12      736.73      874.58     55.79 o 
  -9   3  12      881.37      913.80     35.99 o 
  -7   3  12    23292.35    24333.42    215.54 o 
  -5   3  12      624.08      609.99     26.06 o 
  -3   3  12       55.46      112.87     18.29 o 
  -1   3  12     5182.24     4908.73     68.99 o 
   1   3  12     1422.23     1417.83     39.31 o 
   3   3  12    21463.35    21682.55    174.30 o 
   5   3  12      865.95      892.53     30.52 o 
   7   3  12       28.86        8.07     21.63 o 
   9   3  12     1335.66     1374.36     60.99 o 
  11   3  12     3945.20     4006.77    100.48 o 
  13   3  12      106.67      150.58     43.14 o 
  15   3  12      558.83      605.68     73.58 o 
  17   3  12      144.87      230.60     48.86 o 
 -20   4  12      212.42      374.37     36.77 o 
 -18   4  12     1866.72     1799.60     84.72 o 
 -16   4  12     4333.64     3877.97    154.09 o 
 -14   4  12     1284.88     1153.57     68.13 o 
 -12   4  12    19361.64    19106.97    254.99 o 
 -10   4  12     7853.61     8000.12    135.06 o 
  -8   4  12     2985.84     2805.31     64.55 o 
  -6   4  12    36388.38    38757.20    324.63 o 
  -4   4  12     7661.53     7861.29    106.17 o 
  -2   4  12     6761.57     6185.17     75.16 o 
   0   4  12    56129.43    56848.86    381.73 o 
   2   4  12    21390.48    21998.78    196.58 o 
   4   4  12     1144.69     1054.95     40.22 o 
   6   4  12    23517.24    22750.93    194.11 o 
   8   4  12     7616.37     7316.47    132.86 o 
  10   4  12       25.45       42.42     21.82 o 
  12   4  12    10800.32    10502.83    211.39 o 
  14   4  12     4507.57     4087.04    169.39 o 
  16   4  12       11.20       85.11     34.69 o 
 -19   5  12     3951.69     4448.69    131.99 o 
 -17   5  12        0.56       70.27     26.52 o 
 -15   5  12     4487.97     3966.14    118.07 o 
 -13   5  12    12192.05    11268.50    194.90 o 
 -11   5  12       11.12       12.98     24.92 o 
  -9   5  12    16757.24    15107.78    213.99 o 
  -7   5  12    28613.81    26942.05    250.62 o 
  -5   5  12        8.76       14.73     19.14 o 
  -3   5  12    21661.97    22568.27    215.37 o 
  -1   5  12    36799.44    36943.36    382.54 o 
   1   5  12      727.88      712.66     30.81 o 
   3   5  12    20286.66    21164.06    184.90 o 
   5   5  12     5412.73     5332.69     98.10 o 
   7   5  12     1535.72     1431.69     60.08 o 
   9   5  12    24866.11    24223.22    284.25 o 
  11   5  12    12366.47    12054.70    226.90 o 
  13   5  12        6.60       50.75     25.51 o 
  15   5  12     5679.83     6095.68    217.47 o 
  17   5  12     4223.88     4545.54    195.20 o 
 -18   6  12     3420.10     3466.62    114.82 o 
 -16   6  12     1076.80     1159.36     69.61 o 
 -14   6  12      291.16      270.94     47.69 o 
 -12   6  12    10980.56    10058.70    262.92 o 
 -10   6  12    11381.80    10637.82    172.52 o 
  -8   6  12     1590.43     1298.92     52.81 o 
  -6   6  12     7806.73     8438.90    123.98 o 
  -4   6  12    23300.62    25503.79    245.00 o 
  -2   6  12     8033.35     8929.69    123.54 o 
   0   6  12     1637.80     1408.62     49.45 o 
   2   6  12    10553.44    10069.62    127.37 o 
   4   6  12        1.38        3.40     14.74 o 
   6   6  12    15743.96    15311.14    160.94 o 
   8   6  12    18937.55    18908.41    242.87 o 
  10   6  12      229.38      347.35     36.62 o 
  12   6  12     1708.65     1678.46     86.11 o 
  14   6  12     6597.88     5781.32    409.81 o 
  16   6  12      168.58      438.72    101.49 o 
 -17   7  12      825.26     1001.56     74.45 o 
 -15   7  12      139.25      253.83     44.66 o 
 -13   7  12      272.99      384.58     77.47 o 
 -11   7  12      152.56      129.80     36.25 o 
  -9   7  12     2318.12     2068.99     75.14 o 
  -7   7  12      737.66      804.37     44.23 o 
  -5   7  12      888.54      636.21     46.66 o 
  -3   7  12      352.66      474.12     37.27 o 
  -1   7  12       63.33       47.75     24.08 o 
   1   7  12     1591.31     1447.13     53.78 o 
   3   7  12        2.89       17.55     17.95 o 
   5   7  12     9072.96     8811.40    163.12 o 
   7   7  12        0.83       11.77     23.08 o 
   9   7  12      233.80      318.14     35.96 o 
  11   7  12     1142.65     1270.10     76.51 o 
  13   7  12      371.65      542.67     78.70 o 
  15   7  12      330.83      588.54     69.31 o 
 -16   8  12     4142.35     4171.41    146.97 o 
 -14   8  12      468.53      545.78     59.12 o 
 -12   8  12        2.90       80.48     45.39 o 
 -10   8  12     5616.16     5399.57    125.90 o 
  -8   8  12      655.84      663.90     46.98 o 
  -6   8  12      451.36      351.75     36.38 o 
  -4   8  12    11962.23    11042.86    155.45 o 
  -2   8  12      217.53      200.27     30.06 o 
   0   8  12     6015.54     6024.94    119.20 o 
   2   8  12     8077.72     7532.28    123.76 o 
   4   8  12     1557.06     1362.12     53.80 o 
   6   8  12     2400.01     2476.10     63.76 o 
   8   8  12      699.68      801.10     51.22 o 
  10   8  12       31.93       69.93     21.44 o 
  12   8  12      622.07      797.19     64.19 o 
  14   8  12     1687.20     2138.49    122.16 o 
 -15   9  12     1953.18     2104.59    101.81 o 
 -13   9  12     3765.11     3906.41    139.99 o 
 -11   9  12      841.12     1006.64     60.57 o 
  -9   9  12     5726.44     4910.86    153.26 o 
  -7   9  12    10900.04     9526.12    151.51 o 
  -5   9  12       23.25       13.95     20.84 o 
  -3   9  12    13588.05    12584.60    174.39 o 
  -1   9  12    10527.39     9683.38    148.79 o 
   1   9  12      591.11      454.30     38.76 o 
   3   9  12    19308.46    18558.69    233.65 o 
   5   9  12    14621.52    14074.65    186.16 o 
   7   9  12      817.34      886.05     62.54 o 
   9   9  12     8614.49     8807.45    325.75 o 
  11   9  12     4536.08     4867.19    148.27 o 
  13   9  12       22.76      139.50     28.92 o 
 -14  10  12       39.84      198.30     40.84 o 
 -12  10  12     1789.94     1977.40     84.83 o 
 -10  10  12     5427.19     5125.36    165.12 o 
  -8  10  12      314.92      341.90     40.96 o 
  -6  10  12    11333.56    10691.13    167.29 o 
  -4  10  12    14163.84    13076.96    186.55 o 
  -2  10  12      839.35      785.89     47.93 o 
   0  10  12     6530.95     6640.88    127.13 o 
   2  10  12    18789.64    17692.89    221.65 o 
   4  10  12      497.26      632.01     42.89 o 
   6  10  12     7064.82     6548.57    141.58 o 
   8  10  12     6832.51     6778.69    172.93 o 
  10  10  12        5.72       39.95     65.20 o 
  12  10  12     4025.86     4405.47    182.55 o 
 -13  11  12      451.18      657.58     62.73 o 
 -11  11  12      541.92      629.33     54.28 o 
  -9  11  12     1737.01     1529.76     79.51 o 
  -7  11  12     1611.38     1657.46     68.13 o 
  -5  11  12        2.19      102.16     23.72 o 
  -3  11  12     6413.03     5757.64    122.82 o 
  -1  11  12     1548.16     1553.62     66.45 o 
   1  11  12     2428.66     2080.41     73.14 o 
   3  11  12     1747.79     1743.04     66.39 o 
   5  11  12      847.99     1001.63     62.28 o 
   7  11  12        1.91       76.46     42.70 o 
   9  11  12     1272.43     1565.92     86.92 o 
  11  11  12     1276.88     1500.50    176.00 o 
 -12  12  12       30.49      279.42     80.29 o 
 -10  12  12      618.05      772.34     64.28 o 
  -8  12  12      169.96      275.80     47.01 o 
  -6  12  12       13.86       63.48     28.87 o 
  -4  12  12      971.23     1031.89     57.65 o 
  -2  12  12       23.05      122.71     24.28 o 
   0  12  12        3.99      105.71     23.89 o 
   2  12  12       86.48      141.64     30.80 o 
   4  12  12       17.72      164.48     24.24 o 
   6  12  12      189.10      375.22     40.82 o 
   8  12  12      104.22      251.89     92.50 o 
  -9  13  12     1374.92     1650.33    108.34 o 
  -7  13  12     3125.25     2931.97    113.23 o 
  -5  13  12      256.63      263.54     37.86 o 
  -3  13  12     1123.57     1538.98     71.20 o 
  -1  13  12     2887.49     3136.77     95.11 o 
   1  13  12      524.47      743.07     48.67 o 
   3  13  12     1455.36     1611.39     69.85 o 
   5  13  12      942.92     1041.21     87.43 o 
  -4  14  12     2490.10     2474.61    101.65 o 
  -2  14  12        0.45      166.63     37.09 o 
   0  14  12     3287.85     3538.85    140.55 o 
   2  14  12     4854.90     5148.44    142.14 o 
 -19   1  13       43.42      190.17     31.99 o 
 -17   1  13      297.04      358.49     42.20 o 
 -15   1  13     4269.40     3888.56     85.95 o 
 -13   1  13      985.27      973.74     45.21 o 
 -11   1  13      781.81      646.12     36.88 o 
  -9   1  13     6531.93     5690.44     78.40 o 
  -7   1  13      477.40      285.76     22.05 o 
  -5   1  13    23254.09    25954.07    199.11 o 
  -3   1  13    15673.17    17171.31    144.66 o 
  -1   1  13     3879.49     3932.21     65.52 o 
   1   1  13       81.87       60.96     14.14 o 
   3   1  13   126771.51   139875.53   1054.66 o 
   5   1  13     3626.06     3687.46     83.61 o 
   7   1  13      953.07      842.84     48.15 o 
   9   1  13    10628.66    10341.10    160.82 o 
  11   1  13     2064.53     1942.48     71.97 o 
  13   1  13     3650.44     3624.56    153.97 o 
  15   1  13     5215.93     5256.15    200.92 o 
  17   1  13     1737.57     2012.74    245.05 o 
 -20   2  13     2187.19     2464.20     93.57 o 
 -18   2  13     5797.75     5347.40    139.40 o 
 -16   2  13      612.81      537.42     49.60 o 
 -14   2  13     3605.66     3422.15    116.73 o 
 -12   2  13    18364.49    18444.23    209.99 o 
 -10   2  13     3815.35     4216.96     71.61 o 
  -8   2  13    13328.19    13270.62    129.55 o 
  -6   2  13    45829.51    48484.22    333.59 o 
  -4   2  13     1849.70     2255.25     45.18 o 
  -2   2  13     9171.46     7496.97     86.03 o 
   0   2  13    73395.33    74388.72    473.80 o 
   2   2  13    21645.54    23109.53    177.78 o 
   4   2  13     4511.41     4258.57     66.35 o 
   6   2  13    34237.15    34664.85    544.97 o 
   8   2  13     2849.28     2687.01     79.22 o 
  10   2  13     9142.76     8983.74    153.19 o 
  12   2  13    11292.37    10647.65    283.66 o 
  14   2  13     1887.86     1880.26    120.58 o 
  16   2  13     4870.05     4657.51    193.03 o 
 -19   3  13      275.86      466.58     45.07 o 
 -17   3  13     2692.27     2476.95     93.16 o 
 -15   3  13    14643.66    13747.62    222.82 o 
 -13   3  13        3.18       25.39     28.54 o 
 -11   3  13     2411.72     2216.15     88.92 o 
  -9   3  13    36501.49    36108.38    272.60 o 
  -7   3  13     2030.67     1674.49     42.24 o 
  -5   3  13    10669.64    11267.07    111.75 o 
  -3   3  13    29660.99    31375.19    236.51 o 
  -1   3  13      105.96      132.20     17.57 o 
   1   3  13     7782.58     7910.60     88.74 o 
   3   3  13    30589.34    32064.39    237.35 o 
   5   3  13       52.81       60.08     17.86 o 
   7   3  13    13960.47    13331.42    183.73 o 
   9   3  13    21173.16    20292.17    249.51 o 
  11   3  13     2175.29     2435.99     80.26 o 
  13   3  13     4956.81     4678.12    177.82 o 
  15   3  13     6046.20     6104.10    217.53 o 
  17   3  13       86.65      201.67     53.64 o 
 -20   4  13      237.71      287.48     28.86 o 
 -18   4  13      443.23      609.55     50.85 o 
 -16   4  13      392.89      468.37     48.75 o 
 -14   4  13     1727.22     1763.37     81.04 o 
 -12   4  13     1349.78     1267.76    102.40 o 
 -10   4  13     1656.15     1326.97     74.51 o 
  -8   4  13     7713.38     7503.81    125.44 o 
  -6   4  13    20588.90    20459.46    227.42 o 
  -4   4  13     1838.40     2015.18     75.26 o 
  -2   4  13    10868.04    10962.53    110.62 o 
   0   4  13    13527.25    13218.74    132.71 o 
   2   4  13     5517.38     6114.79     80.50 o 
   4   4  13     8815.95     7635.15     93.18 o 
   6   4  13     2530.89     1954.92     67.60 o 
   8   4  13     3365.17     3050.67     86.17 o 
  10   4  13     1642.52     1681.78     68.03 o 
  12   4  13      988.14      850.13     72.14 o 
  14   4  13        8.63       33.17     37.90 o 
  16   4  13     1465.74     1812.31    118.88 o 
 -19   5  13       33.66      236.15     33.06 o 
 -17   5  13      326.55      371.41     43.12 o 
 -15   5  13       88.45      114.60     39.22 o 
 -13   5  13      232.55      236.30     47.71 o 
 -11   5  13     1831.73     1798.03     69.92 o 
  -9   5  13     9591.11     9282.37    152.76 o 
  -7   5  13     3402.88     3221.78     73.92 o 
  -5   5  13      145.42       68.05     22.95 o 
  -3   5  13       11.17       72.94     53.67 o 
  -1   5  13     2203.81     1920.96     53.42 o 
   1   5  13     2118.42     2425.67     51.85 o 
   3   5  13     8659.64     8024.28    100.28 o 
   5   5  13      424.40      388.88     26.90 o 
   7   5  13       38.29       42.29     25.15 o 
   9   5  13     1725.50     1760.95     69.30 o 
  11   5  13        1.15       27.77     26.68 o 
  13   5  13       19.32      123.53     36.44 o 
  15   5  13      959.05     1086.66     95.51 o 
 -18   6  13     4603.62     5169.14    174.17 o 
 -16   6  13      128.54      142.93     39.08 o 
 -14   6  13        5.70       61.11     33.73 o 
 -12   6  13     5370.29     4666.04    142.60 o 
 -10   6  13     1600.02     1405.27     64.94 o 
  -8   6  13    15650.44    14828.47    177.76 o 
  -6   6  13     2907.77     2686.51     69.64 o 
  -4   6  13     8574.26     8470.97    124.04 o 
  -2   6  13    10252.03    10384.70    137.75 o 
   0   6  13    11107.34    10789.21    138.67 o 
   2   6  13     1957.53     1980.54     50.25 o 
   4   6  13     3042.00     2835.82     61.28 o 
   6   6  13    20483.68    19725.29    244.43 o 
   8   6  13      136.14      134.85     29.27 o 
  10   6  13     3944.18     3877.92    143.24 o 
  12   6  13     5450.87     5481.08    286.59 o 
  14   6  13     1784.49     1913.14    121.90 o 
  16   6  13      951.96     1385.17    276.53 o 
 -17   7  13     1695.11     1646.74     94.75 o 
 -15   7  13     4413.32     4056.53    141.85 o 
 -13   7  13     4034.77     3775.10    132.23 o 
 -11   7  13     1455.93     1358.43     66.25 o 
  -9   7  13    11553.11     9541.95    166.07 o 
  -7   7  13      509.96      404.27     35.17 o 
  -5   7  13     3826.54     4019.35     87.50 o 
  -3   7  13    21882.73    20987.28    245.93 o 
  -1   7  13     6528.24     6067.38    106.24 o 
   1   7  13    15388.00    15185.17    214.70 o 
   3   7  13    16217.55    15644.47    183.58 o 
   5   7  13     5095.48     4946.62     86.53 o 
   7   7  13    10022.84     9772.82    166.39 o 
   9   7  13    11402.40    11495.74    188.96 o 
  11   7  13      724.43      898.81     87.01 o 
  13   7  13     3366.16     3275.65    138.44 o 
  15   7  13     5827.73     5849.27    215.89 o 
 -16   8  13      374.48      456.85     53.25 o 
 -14   8  13     4436.51     4614.95    152.47 o 
 -12   8  13     5704.72     5512.19    132.59 o 
 -10   8  13     1678.72     1829.11     75.39 o 
  -8   8  13     6299.01     6186.51    115.98 o 
  -6   8  13     6863.96     7136.97    124.60 o 
  -4   8  13     9039.26     8949.79    139.43 o 
  -2   8  13    17937.26    16447.31    197.78 o 
   0   8  13     9037.15     8799.28    150.30 o 
   2   8  13      612.13      707.60     42.55 o 
   4   8  13    10478.25     9793.09    145.11 o 
   6   8  13     8576.95     7776.06    146.50 o 
   8   8  13     2681.79     2566.18     84.83 o 
  10   8  13     3612.95     3472.46    102.21 o 
  12   8  13     3928.80     3986.61    134.99 o 
  14   8  13       14.58      199.11     65.20 o 
 -15   9  13      755.12      868.61     70.82 o 
 -13   9  13      186.34      338.82     68.51 o 
 -11   9  13     1027.44     1014.37     68.79 o 
  -9   9  13      296.89      250.78     36.50 o 
  -7   9  13      458.65      472.13     38.58 o 
  -5   9  13      713.04      904.93     51.23 o 
  -3   9  13     8134.19     7920.15    135.61 o 
  -1   9  13      456.03      423.64     42.36 o 
   1   9  13     1860.30     1846.55     78.99 o 
   3   9  13      267.03      375.58     59.21 o 
   5   9  13      274.47      324.98     33.27 o 
   7   9  13      336.53      386.53     45.22 o 
   9   9  13     1729.70     1713.26     86.31 o 
  11   9  13        0.72      108.45     37.74 o 
  13   9  13      428.80      816.35     66.78 o 
 -14  10  13      194.65      452.66     52.04 o 
 -12  10  13      328.45      529.91     62.11 o 
 -10  10  13     1986.49     2113.63     88.82 o 
  -8  10  13       33.96       80.20     31.15 o 
  -6  10  13      468.19      550.44     41.72 o 
  -4  10  13     2141.99     1959.28     70.56 o 
  -2  10  13      216.43      233.13     31.85 o 
   0  10  13       20.72       31.35     26.03 o 
   2  10  13        0.61       40.24     23.76 o 
   4  10  13     1760.44     2082.44     70.75 o 
   6  10  13     1168.10     1427.57     80.75 o 
   8  10  13      442.40      499.42     53.79 o 
  10  10  13     1077.89     1433.73    108.62 o 
  12  10  13      237.89      687.35     77.19 o 
 -13  11  13      416.94      538.12     79.30 o 
 -11  11  13     1904.07     1957.17     91.02 o 
  -9  11  13     4399.88     4022.56    121.95 o 
  -7  11  13     4052.81     3680.69     98.87 o 
  -5  11  13     2101.40     2246.82     76.96 o 
  -3  11  13     5410.19     5103.58    116.13 o 
  -1  11  13     1003.56      897.47     58.57 o 
   1  11  13     3526.88     3634.42     96.28 o 
   3  11  13     3322.48     3492.89     93.73 o 
   5  11  13        2.55      105.81     33.61 o 
   7  11  13      841.50      956.68     72.45 o 
   9  11  13     3680.68     4042.95    388.67 o 
 -10  12  13      129.64      177.65     55.08 o 
  -8  12  13     1738.21     1773.42     88.27 o 
  -6  12  13     7570.06     7302.05    148.38 o 
  -4  12  13      792.82      812.57     62.18 o 
  -2  12  13     3202.57     2852.38     88.97 o 
   0  12  13     5843.53     5489.07    124.63 o 
   2  12  13       65.10      144.44     36.01 o 
   4  12  13     6110.82     6301.84    133.29 o 
   6  12  13     5044.09     5533.50    205.19 o 
   8  12  13      499.02      728.10    158.98 o 
  -9  13  13     2753.62     3010.63    223.53 o 
  -7  13  13      540.99      821.37     69.76 o 
  -5  13  13     1469.22     1358.93     68.72 o 
  -3  13  13     2903.72     2788.40     91.56 o 
  -1  13  13      509.04      560.38     43.79 o 
   1  13  13     2654.44     2838.05     89.74 o 
   3  13  13     3876.63     4044.47    107.70 o 
   5  13  13      284.14      351.65     49.58 o 
  -4  14  13        6.01      150.95     38.54 o 
  -2  14  13        8.83      217.23     23.26 o 
   0  14  13      223.65      399.54     34.46 o 
 -20   0  14     3992.62     4443.04    270.42 o 
 -18   0  14     2049.58     1957.22    125.21 o 
 -16   0  14      223.32      271.83     40.89 o 
 -14   0  14     6552.23     6611.53    156.25 o 
 -12   0  14    13269.49    13614.45    221.47 o 
 -10   0  14     1499.95     1343.36     82.39 o 
  -8   0  14    31209.23    30649.21    507.83 o 
  -6   0  14    35626.54    36756.79    378.10 o 
  -4   0  14     4921.26     4306.48     89.31 o 
  -2   0  14    97482.66   103355.43   1076.37 o 
   0   0  14    60104.64    61906.77    567.57 o 
   2   0  14     3788.48     4439.25    122.38 o 
   4   0  14    50355.93    49565.53    618.11 o 
   6   0  14     9353.75     9255.78    271.07 o 
   8   0  14     2146.90     1984.30     97.04 o 
  10   0  14    29311.20    29975.96    464.98 o 
  12   0  14      819.47      845.85    147.09 o 
  14   0  14     1801.88     1533.90    155.45 o 
  16   0  14     5472.78     5771.39    311.53 o 
 -19   1  14       95.89      231.03     36.56 o 
 -17   1  14     4088.82     3855.73    114.64 o 
 -15   1  14      763.43      711.76     43.48 o 
 -13   1  14      407.16      395.05     32.57 o 
 -11   1  14    14668.06    15083.45    176.53 o 
  -9   1  14     4227.34     4160.71     67.41 o 
  -7   1  14     1130.19     1211.90     37.48 o 
  -5   1  14    34421.40    36629.90    264.94 o 
  -3   1  14    23731.60    26170.85    201.14 o 
  -1   1  14     6971.11     6541.68     77.12 o 
   1   1  14    11283.85    11051.72    102.94 o 
   3   1  14     3923.01     3928.35    217.00 o 
   5   1  14    12455.15    12020.92    164.32 o 
   7   1  14    29955.95    30081.89    313.48 o 
   9   1  14     2495.38     2371.63     76.53 o 
  11   1  14     4320.80     3922.78    102.65 o 
  13   1  14    12384.14    11846.19    298.69 o 
  15   1  14     1738.18     1838.32    123.26 o 
  17   1  14      510.77      695.84     81.94 o 
 -20   2  14      104.39      246.32     37.93 o 
 -18   2  14       83.69      215.64     31.94 o 
 -16   2  14     1862.47     1848.38     80.13 o 
 -14   2  14      252.38      330.07     43.78 o 
 -12   2  14      430.48      400.46     33.95 o 
 -10   2  14     6445.41     6330.05    108.51 o 
  -8   2  14     1449.10     1447.28     42.74 o 
  -6   2  14     1009.30      973.28     34.55 o 
  -4   2  14     2532.92     1901.65     43.60 o 
  -2   2  14      763.48      699.51     33.27 o 
   0   2  14     2209.97     1679.06     39.72 o 
   2   2  14    15558.57    16700.06    141.35 o 
   4   2  14      163.55      162.37     47.52 o 
   6   2  14     6321.68     6153.48    115.75 o 
   8   2  14      573.33      593.19     44.83 o 
  10   2  14        2.96       64.31     24.50 o 
  12   2  14      437.44      439.36     56.17 o 
  14   2  14       45.90      118.74     37.19 o 
  16   2  14      800.34      765.25     85.75 o 
 -19   3  14       35.61      202.15     26.16 o 
 -17   3  14        2.76       76.50     24.73 o 
 -15   3  14     3650.06     3260.84    104.99 o 
 -13   3  14     1745.28     1765.92     90.01 o 
 -11   3  14      121.63      144.46     39.39 o 
  -9   3  14     5272.44     4910.83     86.99 o 
  -7   3  14     1255.59     1054.29     35.78 o 
  -5   3  14     8502.55     8657.46     96.94 o 
  -3   3  14       80.77      109.66     17.59 o 
  -1   3  14     1718.25     1842.08     42.97 o 
   1   3  14    19170.15    18580.47    158.66 o 
   3   3  14     1215.85     1019.57     32.06 o 
   5   3  14     1538.48     1755.59     63.60 o 
   7   3  14     6976.15     7003.02    129.19 o 
   9   3  14      122.34      179.57     31.41 o 
  11   3  14     1284.30     1206.88     61.65 o 
  13   3  14     3909.27     3817.17    302.54 o 
  15   3  14        4.05      285.20     79.65 o 
  17   3  14      340.91      352.91     76.76 o 
 -18   4  14     1894.44     2086.81     87.33 o 
 -16   4  14      412.71      456.93     47.66 o 
 -14   4  14    11200.98    10769.87    225.63 o 
 -12   4  14     1490.18     1745.95     88.14 o 
 -10   4  14       29.27       21.99     28.37 o 
  -8   4  14    26936.68    26779.64    250.61 o 
  -6   4  14     8619.97     8262.16    116.46 o 
  -4   4  14       28.53       14.15     18.77 o 
  -2   4  14    26574.75    26691.30    249.97 o 
   0   4  14     2826.47     2377.26     49.98 o 
   2   4  14    15828.96    15673.52    146.32 o 
   4   4  14    31502.00    31438.10    244.77 o 
   6   4  14     6870.84     6288.20    121.07 o 
   8   4  14     1934.07     1831.08     68.92 o 
  10   4  14    12589.58    12232.54    191.34 o 
  12   4  14     2751.79     2724.91    105.82 o 
  14   4  14     1705.72     2015.99    120.40 o 
  16   4  14     2497.00     2765.83    148.32 o 
 -19   5  14     1346.50     1733.13     81.87 o 
 -17   5  14     5618.29     5377.78    166.08 o 
 -15   5  14     6510.10     6021.23    170.58 o 
 -13   5  14     2161.59     1999.64     96.53 o 
 -11   5  14     8313.06     7641.57    233.39 o 
  -9   5  14    14776.83    13690.42    231.32 o 
  -7   5  14     7003.58     6952.27    110.39 o 
  -5   5  14    18651.15    19473.12    202.56 o 
  -3   5  14    18836.96    19965.28    348.88 o 
  -1   5  14     8393.04     7934.42    113.93 o 
   1   5  14    15593.32    15083.30    146.99 o 
   3   5  14    13021.15    13879.26    142.24 o 
   5   5  14    14487.06    12904.35    182.61 o 
   7   5  14    31345.06    30057.96    328.31 o 
   9   5  14    10755.93    10248.86    172.60 o 
  11   5  14     1264.72     1269.33     75.91 o 
  13   5  14     7602.73     7400.67    186.25 o 
  15   5  14     2461.00     2361.52    180.82 o 
 -18   6  14       14.54      211.40     65.12 o 
 -16   6  14      388.13      433.92     52.95 o 
 -14   6  14     6860.42     6684.46    178.86 o 
 -12   6  14      907.59     1024.57     90.85 o 
 -10   6  14      507.09      521.21     49.05 o 
  -8   6  14    21463.38    21084.92    225.23 o 
  -6   6  14      883.20      967.27     47.12 o 
  -4   6  14     1515.17     1254.05     52.97 o 
  -2   6  14    12420.59    12148.06    152.72 o 
   0   6  14     8225.82     7768.77    116.64 o 
   2   6  14     3961.06     3584.93     67.48 o 
   4   6  14    13642.04    13141.20    143.91 o 
   6   6  14    11804.26    10782.70    171.13 o 
   8   6  14     2091.24     2180.71     76.88 o 
  10   6  14     6069.02     6003.93    133.35 o 
  12   6  14     2340.26     2461.23    102.18 o 
  14   6  14      167.88      370.39     68.73 o 
 -17   7  14      282.49      319.93     41.99 o 
 -15   7  14        5.65      151.20     35.22 o 
 -13   7  14      973.04     1208.08     85.28 o 
 -11   7  14      844.33      953.67     58.32 o 
  -9   7  14      252.11      327.73     44.36 o 
  -7   7  14     2637.13     2497.84     71.75 o 
  -5   7  14      104.21       61.51     23.18 o 
  -3   7  14      596.85      785.13     44.70 o 
  -1   7  14       52.90       59.18     24.74 o 
   1   7  14      384.71      347.68     40.14 o 
   3   7  14     2132.58     1879.36     60.11 o 
   5   7  14     2259.64     2072.82     56.28 o 
   7   7  14     2067.36     1936.73     73.25 o 
   9   7  14     1353.13     1554.02     68.40 o 
  11   7  14      293.03      465.60     49.90 o 
  13   7  14      456.16      611.33     58.39 o 
  15   7  14      800.50      765.72     82.12 o 
 -16   8  14       15.65      149.54     30.67 o 
 -14   8  14      138.27      151.11     56.66 o 
 -12   8  14     1244.22     1236.87     73.43 o 
 -10   8  14       12.76       64.97     26.38 o 
  -8   8  14     9557.35     8963.02    165.93 o 
  -6   8  14     1997.59     1834.49     65.10 o 
  -4   8  14      307.61      238.96     31.42 o 
  -2   8  14     9687.02     9134.76    140.92 o 
   0   8  14     3595.77     3371.82     82.69 o 
   2   8  14      187.80      319.13     31.81 o 
   4   8  14     5842.65     5575.78    106.89 o 
   6   8  14     2064.19     2089.31    104.72 o 
   8   8  14     1963.24     2073.84     76.25 o 
  10   8  14     3893.70     4062.99    112.58 o 
  12   8  14       64.62      206.22     35.22 o 
  14   8  14     1625.41     1741.59    112.12 o 
 -15   9  14     4235.18     4104.44    148.79 o 
 -13   9  14       34.61       90.34     35.83 o 
 -11   9  14     5471.50     4837.13    131.56 o 
  -9   9  14     2252.55     1960.36     79.73 o 
  -7   9  14     2268.10     2465.89     76.15 o 
  -5   9  14    21614.99    21016.30    244.43 o 
  -3   9  14     9778.03     9129.96    147.63 o 
  -1   9  14      614.44      746.87     46.14 o 
   1   9  14    14506.63    14501.95    191.51 o 
   3   9  14     9966.82     9511.61    149.77 o 
   5   9  14     1496.25     1494.01     65.75 o 
   7   9  14     8165.85     8288.65    192.38 o 
   9   9  14     2982.63     2900.05    111.88 o 
  11   9  14      672.46     1017.03     92.29 o 
  13   9  14     5392.65     5300.15    207.80 o 
 -14  10  14     4704.16     5064.09    166.62 o 
 -12  10  14     1472.00     1763.13     85.00 o 
 -10  10  14     3146.47     3022.83    104.37 o 
  -8  10  14     7476.12     6689.87    164.57 o 
  -6  10  14     2345.29     2306.42     75.82 o 
  -4  10  14     4870.79     4542.52    105.90 o 
  -2  10  14    11438.31    10701.26    167.09 o 
   0  10  14     3173.09     2995.81     85.43 o 
   2  10  14     1304.85     1423.71     61.48 o 
   4  10  14    14146.91    13649.83    214.79 o 
   6  10  14     1628.33     1713.41     90.54 o 
   8  10  14      134.80      228.55     39.95 o 
  10  10  14     5020.52     5156.57    199.13 o 
 -13  11  14     1224.21     1139.78     85.29 o 
 -11  11  14     1090.70     1278.82     78.00 o 
  -9  11  14      103.90      156.50     35.76 o 
  -7  11  14     2294.30     2305.90     78.67 o 
  -5  11  14     3386.77     3280.92     93.55 o 
  -3  11  14        2.58       23.67     21.24 o 
  -1  11  14      265.06      388.86     38.21 o 
   1  11  14     3056.78     3500.09     95.16 o 
   3  11  14     1201.51     1330.57     60.80 o 
   5  11  14      631.30      588.90     60.51 o 
   7  11  14      384.64      581.08     60.38 o 
   9  11  14     1114.96     1491.97    162.71 o 
 -10  12  14      134.29      147.98     41.75 o 
  -8  12  14       43.11      187.60     40.28 o 
  -6  12  14       23.93      159.15     29.82 o 
  -4  12  14      145.66      256.75     34.59 o 
  -2  12  14        1.88      120.47     31.57 o 
   0  12  14        6.88      124.55     21.83 o 
   2  12  14      569.53      749.78     48.11 o 
   4  12  14       54.67      214.80     49.31 o 
   6  12  14      174.58      365.94     79.14 o 
   8  12  14      198.93      431.27     90.57 o 
  -7  13  14      436.37      703.37     73.06 o 
  -5  13  14     1366.45     1406.85     71.58 o 
  -3  13  14     1624.36     1887.98     91.55 o 
  -1  13  14      466.03      575.31     44.20 o 
   1  13  14     1713.66     1870.92     73.36 o 
   3  13  14     2906.36     2903.73     96.96 o 
   5  13  14      111.43      195.91     73.87 o 
 -19   1  15     1202.02     1621.27     88.72 o 
 -17   1  15     2570.08     2323.05     88.18 o 
 -15   1  15       32.98       56.62     24.88 o 
 -13   1  15     2063.57     1925.49     63.60 o 
 -11   1  15    14147.60    14217.51    193.91 o 
  -9   1  15       31.81       54.77     18.83 o 
  -7   1  15     3062.64     3014.54     67.23 o 
  -5   1  15    24800.01    26756.82    210.58 o 
  -3   1  15    12046.90    12480.90    121.36 o 
  -1   1  15    14203.55    14386.70    130.32 o 
   1   1  15     5344.42     5472.78     89.19 o 
   3   1  15      582.30      313.16     32.92 o 
   5   1  15    21722.30    20700.24    328.58 o 
   7   1  15    11472.06    10809.39    164.50 o 
   9   1  15     1789.92     1820.56     70.44 o 
  11   1  15     8593.08     8054.42    152.11 o 
  13   1  15     5045.45     4885.29    186.12 o 
  15   1  15       66.03      104.11     51.07 o 
  17   1  15     1323.62     1479.55    114.84 o 
 -20   2  15     3702.38     4052.28    123.58 o 
 -18   2  15      198.71      366.38     40.15 o 
 -16   2  15     6480.78     5850.31    141.19 o 
 -14   2  15    22276.08    21393.74    328.74 o 
 -12   2  15     2202.86     2139.24     89.99 o 
 -10   2  15     5431.22     4649.06     85.72 o 
  -8   2  15    48191.06    48820.46    347.01 o 
  -6   2  15    10513.17    10379.36    111.83 o 
  -4   2  15    53685.55    54773.63    372.89 o 
  -2   2  15    31835.61    31751.45    237.27 o 
   0   2  15      240.31      256.37     49.24 o 
   2   2  15    45566.95    48088.19    385.36 o 
   4   2  15    31077.61    32527.01    323.14 o 
   6   2  15      174.99      171.61     29.67 o 
   8   2  15    14536.42    15002.67    206.56 o 
  10   2  15    14808.91    14689.96    211.85 o 
  12   2  15       46.60       51.27     28.52 o 
  14   2  15     5031.58     5139.66    197.12 o 
  16   2  15     2771.06     2971.39    153.28 o 
 -19   3  15     3002.61     3174.57    107.35 o 
 -17   3  15     3280.39     3352.56    108.48 o 
 -15   3  15       55.02       82.25     34.26 o 
 -13   3  15    12893.79    12199.60    231.12 o 
 -11   3  15     5095.53     5039.23    135.01 o 
  -9   3  15     1878.72     1784.81     54.85 o 
  -7   3  15    38527.54    40730.00    337.18 o 
  -5   3  15    14128.88    14681.55    139.79 o 
  -3   3  15      245.67      347.27     23.62 o 
  -1   3  15    50960.37    51989.35    357.33 o 
   1   3  15    10414.87    10991.17    112.76 o 
   3   3  15      293.51      393.03     22.21 o 
   5   3  15    23312.68    22371.17    273.17 o 
   7   3  15     8624.61     7865.74    139.99 o 
   9   3  15       58.75      139.25     56.05 o 
  11   3  15     4500.10     4190.97    116.26 o 
  13   3  15     3138.12     3034.69    145.57 o 
  15   3  15     1200.95     1197.09    102.61 o 
 -18   4  15        6.97      171.57     34.99 o 
 -16   4  15     1934.98     1969.51    125.49 o 
 -14   4  15     1906.66     2062.54     99.56 o 
 -12   4  15      780.32      961.82     69.92 o 
 -10   4  15       36.50       54.76     25.22 o 
  -8   4  15      135.09      122.81     25.78 o 
  -6   4  15      623.79      590.50     37.88 o 
  -4   4  15     3566.57     3369.60     72.54 o 
  -2   4  15     2446.10     2280.02     49.42 o 
   0   4  15      251.69      278.82     22.92 o 
   2   4  15     9992.70     9632.48    108.25 o 
   4   4  15     2758.39     2693.10     78.28 o 
   6   4  15     1226.11     1279.13     59.45 o 
   8   4  15     3167.36     2874.64     86.67 o 
  10   4  15      294.58      249.76     34.89 o 
  12   4  15        0.98       65.62     39.95 o 
  14   4  15     2948.66     3308.59    156.91 o 
  16   4  15      168.89      308.07     49.79 o 
 -19   5  15      215.54      394.92     45.10 o 
 -17   5  15      300.00      507.51     52.61 o 
 -15   5  15       55.54       50.03     33.53 o 
 -13   5  15      502.73      473.56     55.92 o 
 -11   5  15     2489.69     2407.90     80.58 o 
  -9   5  15      460.81      518.09     61.10 o 
  -7   5  15       11.36        0.20     21.95 o 
  -5   5  15      463.63      456.10     35.55 o 
  -3   5  15      312.60      362.05     33.69 o 
  -1   5  15     2034.89     2186.53     60.71 o 
   1   5  15       72.41       74.61     19.79 o 
   3   5  15       74.08      112.69     20.30 o 
   5   5  15      450.33      422.29     39.70 o 
   7   5  15      103.57      129.88     29.45 o 
   9   5  15     1791.96     1715.87     70.27 o 
  11   5  15       57.73      103.44     26.55 o 
  13   5  15      102.78      191.93     45.00 o 
  15   5  15      248.25      434.89     63.46 o 
 -18   6  15       84.55      323.57     41.52 o 
 -16   6  15     3402.84     3584.02    134.70 o 
 -14   6  15     2094.37     2192.05    101.87 o 
 -12   6  15      936.38     1179.89     81.77 o 
 -10   6  15     8584.50     7811.52    148.22 o 
  -8   6  15     5395.51     4896.93    112.88 o 
  -6   6  15       16.39       17.24     21.48 o 
  -4   6  15    14945.51    14665.04    188.80 o 
  -2   6  15     7412.60     7493.95    131.49 o 
   0   6  15      290.87      277.90     29.86 o 
   2   6  15     7276.58     7033.17    110.84 o 
   4   6  15     4721.53     4450.86     78.34 o 
   6   6  15      689.75      699.11     48.73 o 
   8   6  15    10469.95    10301.51    188.41 o 
  10   6  15     4545.33     4554.24    127.59 o 
  12   6  15      486.19      539.15     52.35 o 
  14   6  15     2834.47     3021.35    151.01 o 
 -17   7  15     2717.85     3076.74    175.31 o 
 -15   7  15      201.34      262.76     41.33 o 
 -13   7  15     4336.33     3754.88    134.26 o 
 -11   7  15     7785.54     7064.01    169.85 o 
  -9   7  15       12.97       -1.95     28.93 o 
  -7   7  15    15257.66    15377.03    190.71 o 
  -5   7  15    16861.61    16662.51    197.65 o 
  -3   7  15      769.96      757.26     44.33 o 
  -1   7  15    19720.33    19119.43    211.92 o 
   1   7  15     9228.51     8652.49    130.90 o 
   3   7  15     1713.20     1627.25     56.86 o 
   5   7  15    16287.42    15981.72    262.98 o 
   7   7  15    23610.66    23600.14    291.68 o 
   9   7  15      603.61      678.24     48.71 o 
  11   7  15     7551.83     7240.91    183.32 o 
  13   7  15     4809.04     4829.46    154.12 o 
 -16   8  15     2051.31     1999.63    102.61 o 
 -14   8  15     1319.35     1308.10     87.99 o 
 -12   8  15       16.09      128.43     29.41 o 
 -10   8  15     9777.04     9417.38    175.59 o 
  -8   8  15     2134.52     2057.55     67.46 o 
  -6   8  15       23.63       -0.22     20.33 o 
  -4   8  15     7113.59     6843.35    122.80 o 
  -2   8  15    15899.23    15020.04    190.20 o 
   0   8  15      229.16      209.52     30.18 o 
   2   8  15     9322.54     8857.54    139.27 o 
   4   8  15     4488.74     4482.38     95.65 o 
   6   8  15        5.16       63.97     25.22 o 
   8   8  15     7021.43     6977.35    173.67 o 
  10   8  15     2518.79     2620.97     91.07 o 
  12   8  15       79.75      279.83     39.60 o 
 -15   9  15      413.93      514.89     56.69 o 
 -13   9  15      672.68      854.08     78.57 o 
 -11   9  15       58.43      122.34     30.86 o 
  -9   9  15     2483.09     2222.58    110.51 o 
  -7   9  15      172.11      224.97     30.57 o 
  -5   9  15     1302.86     1381.35     60.94 o 
  -3   9  15      548.73      500.68     41.85 o 
  -1   9  15      282.62      224.15     31.97 o 
   1   9  15     2267.86     2344.81     72.94 o 
   3   9  15      222.86      176.21     27.54 o 
   5   9  15     1045.07      880.15     80.58 o 
   7   9  15        3.63       70.39     35.67 o 
   9   9  15      427.19      608.32     56.31 o 
  11   9  15     1323.74     1681.21    118.99 o 
 -14  10  15      363.06      539.15     62.47 o 
 -12  10  15       29.41      213.28     39.91 o 
 -10  10  15      371.08      402.10     47.47 o 
  -8  10  15     5011.49     4629.68    127.86 o 
  -6  10  15      246.10      278.50     32.03 o 
  -4  10  15       28.49       47.75     22.55 o 
  -2  10  15     1716.06     1726.28     68.21 o 
   0  10  15       25.95       78.23     22.73 o 
   2  10  15      335.67      458.58     38.16 o 
   4  10  15      119.46      235.70     54.04 o 
   6  10  15      445.32      493.80     69.61 o 
   8  10  15      605.90      639.22     61.01 o 
  10  10  15       92.96      321.89     59.35 o 
 -11  11  15      834.01      951.91     98.28 o 
  -9  11  15      737.54      698.12     58.84 o 
  -7  11  15     3920.43     3777.11    102.00 o 
  -5  11  15     3300.04     3246.54     93.51 o 
  -3  11  15      498.62      470.64     40.89 o 
  -1  11  15     4021.03     3761.95     99.61 o 
   1  11  15     2763.70     2454.92     87.09 o 
   3  11  15      175.45      315.38     32.76 o 
   5  11  15     4881.76     5386.03    163.54 o 
   7  11  15     1810.44     2401.34    113.26 o 
   9  11  15       11.30      234.19     68.07 o 
 -10  12  15     1848.90     1775.76     92.48 o 
  -8  12  15     3223.68     3096.05    114.60 o 
  -6  12  15      114.84      220.73     39.37 o 
  -4  12  15     3343.69     3120.49     95.88 o 
  -2  12  15     6308.84     5576.04    127.21 o 
   0  12  15      137.08      239.23     29.89 o 
   2  12  15     3770.25     3775.78    101.51 o 
   4  12  15     3386.62     3344.39    157.37 o 
   6  12  15      201.06      229.52     72.72 o 
  -7  13  15     2765.61     2686.59    111.63 o 
  -5  13  15      522.04      583.24     64.30 o 
  -3  13  15       19.52      211.47     53.49 o 
  -1  13  15     2439.92     2704.32     89.36 o 
   1  13  15     2276.41     2573.65     85.39 o 
   3  13  15      170.90      423.98     38.75 o 
 -20   0  16       13.98      227.39     51.39 o 
 -18   0  16     2628.82     2828.21    206.19 o 
 -16   0  16     6258.66     6091.01    195.37 o 
 -14   0  16      417.07      607.57     75.15 o 
 -12   0  16    18195.02    17585.82    468.59 o 
 -10   0  16    13604.73    13274.13    319.56 o 
  -8   0  16     8168.37     7619.57    137.22 o 
  -6   0  16     8612.63     8009.27    137.05 o 
  -4   0  16    75316.11    78758.89    721.52 o 
  -2   0  16     9397.08     8679.35    152.74 o 
   0   0  16     8741.93     9502.74    171.99 o 
   2   0  16    18723.78    19911.87    376.41 o 
   4   0  16      257.54      323.28     48.75 o 
   6   0  16     9540.21     8649.64    358.10 o 
   8   0  16    24809.23    24588.21    592.88 o 
  10   0  16       98.38      187.55    104.06 o 
  12   0  16    15180.92    14611.09    315.15 o 
  14   0  16    11632.46    11386.05    432.93 o 
  16   0  16       50.47      163.15     54.60 o 
 -19   1  16     2161.40     2498.31    138.53 o 
 -17   1  16        9.24      155.10     24.93 o 
 -15   1  16     1756.94     1983.46    105.09 o 
 -13   1  16     7409.29     6974.91    136.74 o 
 -11   1  16       44.68       98.00     29.25 o 
  -9   1  16    13118.63    13326.96    138.10 o 
  -7   1  16    11107.26    11373.50    121.85 o 
  -5   1  16     8351.67     9485.54    106.80 o 
  -3   1  16    13711.89    12825.60    136.46 o 
  -1   1  16    26899.53    26581.68    206.80 o 
   1   1  16     1735.94     1528.32     40.77 o 
   3   1  16     7377.16     7467.46    124.09 o 
   5   1  16     9713.82     9154.72    146.24 o 
   7   1  16      830.52      852.28     51.23 o 
   9   1  16     9675.65     9557.99    163.66 o 
  11   1  16    11923.29    11571.07    189.81 o 
  13   1  16       10.56       20.91     30.20 o 
  15   1  16     2219.39     2142.72    161.23 o 
 -20   2  16       23.88      130.23     36.53 o 
 -18   2  16      117.74      251.61     31.83 o 
 -16   2  16      196.21      316.23     48.69 o 
 -14   2  16        0.94      -15.66     45.63 o 
 -12   2  16      795.29      748.62     70.93 o 
 -10   2  16     2690.98     2728.97     78.15 o 
  -8   2  16       20.58        0.87     17.91 o 
  -6   2  16     2673.79     2573.13     54.20 o 
  -4   2  16       82.30      123.32     20.17 o 
  -2   2  16     3487.26     3606.42     61.18 o 
   0   2  16       19.86      110.20     36.68 o 
   2   2  16      362.56      392.19     22.79 o 
   4   2  16     2027.54     2239.03     71.30 o 
   6   2  16     2436.20     2524.49     78.28 o 
   8   2  16     4106.56     4109.50    102.89 o 
  10   2  16      230.29      163.87     32.29 o 
  12   2  16       18.78      106.54     33.18 o 
  14   2  16     1452.52     1330.15    106.63 o 
  16   2  16     1323.74     1254.20    104.07 o 
 -19   3  16      984.69     1244.22    100.99 o 
 -17   3  16      456.53      628.58     60.11 o 
 -15   3  16      115.61      186.36     41.50 o 
 -13   3  16     5457.88     5092.57    191.70 o 
 -11   3  16       94.64      137.23     36.62 o 
  -9   3  16     3593.12     3437.22     75.88 o 
  -7   3  16      348.20      374.01     32.92 o 
  -5   3  16      410.20      360.56     25.47 o 
  -3   3  16      722.70      588.65     29.39 o 
  -1   3  16     9848.02     9008.71    102.78 o 
   1   3  16      185.89       97.06     17.77 o 
   3   3  16      979.12      996.86     63.03 o 
   5   3  16     2150.84     2146.84     78.81 o 
   7   3  16     1066.67     1097.74     57.34 o 
   9   3  16      280.18      348.35     37.71 o 
  11   3  16     3108.15     3086.40     95.06 o 
  13   3  16        3.04       18.59     25.78 o 
  15   3  16      722.11      811.41    109.20 o 
 -18   4  16      553.70      835.28     82.91 o 
 -16   4  16     5593.45     4932.58    155.29 o 
 -14   4  16      391.79      353.71     51.73 o 
 -12   4  16     4916.47     4736.45    155.15 o 
 -10   4  16     4547.73     4385.83    104.23 o 
  -8   4  16      380.20      321.76     32.53 o 
  -6   4  16     4103.89     4076.00     83.34 o 
  -4   4  16    14146.16    13176.71    156.29 o 
  -2   4  16      102.33      118.59     18.79 o 
   0   4  16     7854.91     7998.12     98.22 o 
   2   4  16    22121.34    22234.96    228.32 o 
   4   4  16       19.50       19.35     24.83 o 
   6   4  16     9756.02     9413.86    157.78 o 
   8   4  16    21839.15    21820.51    305.13 o 
  10   4  16     1505.15     1715.03     72.73 o 
  12   4  16     1765.10     1894.89     93.88 o 
  14   4  16     7802.37     7647.81    248.22 o 
  16   4  16      221.87      387.89     57.88 o 
 -19   5  16     3660.45     3709.49    230.60 o 
 -17   5  16       26.41      167.88     35.22 o 
 -15   5  16     3297.52     3146.79    123.12 o 
 -13   5  16     5650.19     5609.95    158.66 o 
 -11   5  16      231.11      196.78     32.71 o 
  -9   5  16    14246.20    13925.51    201.09 o 
  -7   5  16    18466.04    18900.00    206.72 o 
  -5   5  16      911.15     1101.35     49.27 o 
  -3   5  16    14937.53    14620.63    170.98 o 
  -1   5  16    35202.34    35580.15    310.92 o 
   1   5  16      260.50      330.02     25.28 o 
   3   5  16    15577.08    14101.46    191.43 o 
   5   5  16    22738.70    21502.33    260.42 o 
   7   5  16     2569.24     2339.95     78.98 o 
   9   5  16     9542.26     9096.88    166.75 o 
  11   5  16     9301.67     8936.47    170.48 o 
  13   5  16      516.29      512.29     55.63 o 
  15   5  16     5446.77     5724.98    218.65 o 
 -18   6  16     3463.24     3697.47    138.77 o 
 -16   6  16     2355.81     2342.96    108.05 o 
 -14   6  16      838.06     1093.91     79.19 o 
 -12   6  16     3889.76     3514.31    125.49 o 
 -10   6  16     9648.10     8892.53    194.56 o 
  -8   6  16     4428.45     4271.61    104.66 o 
  -6   6  16    14380.24    13533.49    193.70 o 
  -4   6  16     7259.74     6803.20    114.99 o 
  -2   6  16     2927.96     2760.88     72.84 o 
   0   6  16    13155.58    13270.53    170.75 o 
   2   6  16     8603.48     8327.99    123.67 o 
   4   6  16     1426.82     1285.21    102.63 o 
   6   6  16     7452.10     7552.59    158.54 o 
   8   6  16     5099.71     5245.65    129.24 o 
  10   6  16       65.33      223.88     30.54 o 
  12   6  16     1810.08     1833.18     94.05 o 
  14   6  16     3352.57     3331.45    159.90 o 
 -17   7  16       94.95      194.90     42.78 o 
 -15   7  16      152.79      309.62     46.37 o 
 -13   7  16        5.30       72.90     35.50 o 
 -11   7  16        2.35       30.57     33.36 o 
  -9   7  16     2860.68     2595.02     87.36 o 
  -7   7  16      690.01      804.35     46.98 o 
  -5   7  16      510.15      366.72     36.61 o 
  -3   7  16     2322.82     1818.62     77.45 o 
  -1   7  16      346.23      326.69     33.36 o 
   1   7  16      346.87      387.47     34.02 o 
   3   7  16     5768.54     5566.74    111.41 o 
   5   7  16     4922.63     4863.72    138.30 o 
   7   7  16       28.26      120.21     23.32 o 
   9   7  16       43.17      188.33     41.26 o 
  11   7  16      124.57      259.78     39.37 o 
  13   7  16      680.21      940.93    155.92 o 
 -16   8  16     1519.69     1664.86     97.66 o 
 -14   8  16      424.53      601.40     67.72 o 
 -12   8  16      803.34      604.72     65.26 o 
 -10   8  16     1795.31     1586.38     74.56 o 
  -8   8  16     1952.55     1635.22     72.78 o 
  -6   8  16     2042.82     2098.63     69.43 o 
  -4   8  16     6880.62     6369.22    119.13 o 
  -2   8  16     1356.44     1291.89     59.53 o 
   0   8  16     3998.81     3885.11    100.90 o 
   2   8  16     7209.99     6754.98    120.85 o 
   4   8  16     1564.25     1450.67     92.29 o 
   6   8  16      435.18      475.26     51.52 o 
   8   8  16     2131.56     2353.36    101.27 o 
  10   8  16       29.89       85.71     31.50 o 
  12   8  16     1753.63     1855.98     92.54 o 
 -15   9  16     1863.65     1955.31    106.08 o 
 -13   9  16     5497.90     4981.86    212.69 o 
 -11   9  16     1876.20     1660.61    113.39 o 
  -9   9  16     4442.85     4451.61    157.52 o 
  -7   9  16    10644.24    10339.40    163.28 o 
  -5   9  16        5.39       43.33     21.91 o 
  -3   9  16     5681.46     5547.44    114.43 o 
  -1   9  16    11524.69    11240.02    167.06 o 
   1   9  16      461.59      426.04     41.81 o 
   3   9  16    15819.98    15105.79    226.87 o 
   5   9  16    10789.58    10547.64    222.71 o 
   7   9  16     1643.92     1714.31    122.16 o 
   9   9  16     8081.42     8371.98    201.83 o 
  11   9  16     2722.73     3005.16    153.39 o 
 -14  10  16      391.79      506.73     62.62 o 
 -12  10  16     2989.29     2961.00    107.65 o 
 -10  10  16     6501.88     6151.94    151.66 o 
  -8  10  16       24.96       34.99     28.93 o 
  -6  10  16     7779.49     7707.78    143.36 o 
  -4  10  16    10210.77    10387.25    167.96 o 
  -2  10  16       58.12       78.79     24.21 o 
   0  10  16     1906.62     1960.10     69.80 o 
   2  10  16    14442.13    14214.50    222.01 o 
   4  10  16       98.02      142.76     37.78 o 
   6  10  16     6097.50     5660.39    165.61 o 
   8  10  16     2833.43     3015.09    176.22 o 
  10  10  16      291.14      492.15     72.38 o 
 -11  11  16      442.23      501.00     56.59 o 
  -9  11  16      605.12      749.73     60.40 o 
  -7  11  16     5249.61     5148.24    138.74 o 
  -5  11  16       83.16      207.82     30.81 o 
  -3  11  16     2499.46     2579.58     83.08 o 
  -1  11  16     1740.67     1858.69     71.01 o 
   1  11  16      925.02     1098.15     57.80 o 
   3  11  16      783.87      914.86     77.86 o 
   5  11  16     1189.33     1364.02    117.11 o 
   7  11  16       42.07      164.14     42.55 o 
   9  11  16      317.72      630.93    165.40 o 
 -10  12  16       30.00       72.92     34.40 o 
  -8  12  16       50.67       92.67     47.88 o 
  -6  12  16       36.41      192.52     54.32 o 
  -4  12  16       32.43      102.79     26.31 o 
  -2  12  16       35.61      139.89     28.15 o 
   0  12  16       39.73      189.31     33.87 o 
   2  12  16       23.43      202.87     38.23 o 
   4  12  16      126.99      126.12     38.98 o 
   6  12  16      152.80      169.29     46.70 o 
  -7  13  16     2247.80     2181.36    184.99 o 
  -5  13  16       89.68      227.09     45.49 o 
  -3  13  16      945.09     1258.07     69.91 o 
  -1  13  16     3518.45     3619.28    104.66 o 
   1  13  16      310.71      423.86     37.63 o 
   3  13  16      369.52      555.11     67.68 o 
 -19   1  17     1170.88     1553.08    113.76 o 
 -17   1  17      301.32      293.70     44.03 o 
 -15   1  17     4519.68     4351.66    191.33 o 
 -13   1  17     5655.33     5461.86    146.12 o 
 -11   1  17      548.37      468.76     41.62 o 
  -9   1  17     7269.64     6747.40     94.52 o 
  -7   1  17     2560.00     2416.53     54.87 o 
  -5   1  17    10945.62    11056.57    119.66 o 
  -3   1  17    44806.07    45518.27    323.21 o 
  -1   1  17    11766.80    11900.71    131.23 o 
   1   1  17     1985.55     1943.27     40.80 o 
   3   1  17    47153.98    48479.30    442.23 o 
   5   1  17       52.76       76.05     26.67 o 
   7   1  17     1273.93     1388.06     63.90 o 
   9   1  17     8655.79     8001.74    150.90 o 
  11   1  17     1456.84     1487.04     70.94 o 
  13   1  17     3084.57     3112.30    285.52 o 
  15   1  17     3442.57     3527.03    165.00 o 
 -18   2  17     2265.77     2480.52    106.39 o 
 -16   2  17     2185.05     2038.21    107.21 o 
 -14   2  17      637.90      654.68     61.46 o 
 -12   2  17    18834.57    17606.16    280.40 o 
 -10   2  17     7198.29     6998.22    177.18 o 
  -8   2  17     4190.32     4277.32     73.13 o 
  -6   2  17    24940.10    24638.66    207.08 o 
  -4   2  17    13548.51    13732.16    136.95 o 
  -2   2  17    16557.88    17328.88    162.83 o 
   0   2  17    39378.56    40022.11    290.18 o 
   2   2  17    12643.00    13235.86    176.53 o 
   4   2  17    13433.74    14259.65    192.23 o 
   6   2  17    28814.15    29355.14    319.10 o 
   8   2  17      976.47     1189.69     61.34 o 
  10   2  17     6685.95     6200.29    134.95 o 
  12   2  17    12006.31    11351.55    232.49 o 
  14   2  17     1574.34     1819.09    124.29 o 
  16   2  17     4256.27     4098.58    184.13 o 
 -19   3  17      898.20     1211.61     80.30 o 
 -17   3  17     1330.15     1393.71     85.98 o 
 -15   3  17     4071.97     4053.49    137.09 o 
 -13   3  17     2016.19     2048.62     93.52 o 
 -11   3  17     2808.41     2308.26     94.61 o 
  -9   3  17    18441.56    18204.81    197.58 o 
  -7   3  17     6226.83     6092.93    102.00 o 
  -5   3  17     9157.08     8039.88    116.12 o 
  -3   3  17    12896.93    11612.27    136.13 o 
  -1   3  17     3494.50     3180.31     59.48 o 
   1   3  17    12600.90    12286.84    125.31 o 
   3   3  17    55344.54    55520.27    498.06 o 
   5   3  17     9434.52     8649.12    147.46 o 
   7   3  17     1265.13     1429.29     65.16 o 
   9   3  17    15828.55    15618.63    225.56 o 
  11   3  17     3040.76     3116.73     97.10 o 
  13   3  17     1064.36     1272.01    216.79 o 
  15   3  17     3410.74     3612.48    170.11 o 
 -18   4  17     2088.31     2320.28    106.79 o 
 -16   4  17      946.89     1002.45     75.57 o 
 -14   4  17     1764.15     1623.73     90.38 o 
 -12   4  17     1022.63     1022.01     72.93 o 
 -10   4  17      953.20      940.45     55.72 o 
  -8   4  17      439.82      483.62     48.30 o 
  -6   4  17     6110.79     6286.50    105.87 o 
  -4   4  17      255.38      324.50     31.89 o 
  -2   4  17      112.41      116.12     24.21 o 
   0   4  17     6791.78     6683.13     90.45 o 
   2   4  17     1189.79     1349.82     48.98 o 
   4   4  17       84.38       28.57     36.71 o 
   6   4  17     1516.35     1445.56     64.66 o 
   8   4  17     1481.55     1348.30     65.34 o 
  10   4  17      283.72      287.81     35.48 o 
  12   4  17     1436.97     1612.94    145.94 o 
  14   4  17       64.04      126.71     70.01 o 
 -17   5  17        3.88      139.52     29.08 o 
 -15   5  17       23.60       78.43     34.90 o 
 -13   5  17      528.58      476.32     59.72 o 
 -11   5  17      473.79      656.77     61.05 o 
  -9   5  17     2734.55     2818.94     88.21 o 
  -7   5  17     3834.43     3647.48     83.95 o 
  -5   5  17     1096.34     1136.65     76.34 o 
  -3   5  17      260.25      236.86     30.81 o 
  -1   5  17    10316.31    10526.55    140.31 o 
   1   5  17      210.74      265.62     32.92 o 
   3   5  17      289.76      140.19     31.63 o 
   5   5  17      251.78      187.12     43.80 o 
   7   5  17     2726.84     2368.30     87.06 o 
   9   5  17     2336.55     2230.43    101.61 o 
  11   5  17      261.65      330.77     38.97 o 
  13   5  17      108.64      159.47     50.68 o 
  15   5  17       10.01      106.23     29.50 o 
 -18   6  17     1421.60     1448.24     88.51 o 
 -16   6  17      434.32      463.61     81.26 o 
 -14   6  17        9.29       67.34     46.76 o 
 -12   6  17     9023.28     8507.61    198.81 o 
 -10   6  17     4845.69     4593.52    115.27 o 
  -8   6  17     1460.18     1562.09     61.61 o 
  -6   6  17     3154.39     2998.28     78.46 o 
  -4   6  17    12129.85    11746.97    158.25 o 
  -2   6  17     7427.46     6752.30    143.31 o 
   0   6  17    13489.51    12902.82    163.42 o 
   2   6  17     5709.17     5563.74     99.74 o 
   4   6  17     3065.07     2730.96    109.67 o 
   6   6  17     9830.87     9299.10    164.32 o 
   8   6  17     1935.61     1942.44     74.94 o 
  10   6  17     3374.18     3404.03    140.92 o 
  12   6  17     3072.65     2895.05    117.07 o 
  14   6  17     1485.92     1499.88    114.98 o 
 -17   7  17      100.71      217.17     40.89 o 
 -15   7  17     4001.08     3969.32    172.82 o 
 -13   7  17      938.06     1000.92     78.20 o 
 -11   7  17     1090.92     1060.39     77.75 o 
  -9   7  17    14471.42    14169.68    240.59 o 
  -7   7  17     3484.02     3280.48     85.04 o 
  -5   7  17     1052.37     1054.36     58.73 o 
  -3   7  17    19566.84    18764.89    216.71 o 
  -1   7  17     5249.98     4830.58    110.33 o 
   1   7  17    11117.12    11254.68    155.42 o 
   3   7  17    14697.70    14573.11    252.92 o 
   5   7  17     2607.83     2419.61     98.25 o 
   7   7  17     2678.76     2889.21    124.91 o 
   9   7  17    15177.93    15208.50    235.50 o 
  11   7  17      129.72      247.58     49.29 o 
  13   7  17     1289.97     1536.18     90.15 o 
 -16   8  17      398.73      523.33     58.58 o 
 -14   8  17     1263.22     1311.79     91.90 o 
 -12   8  17     5235.61     4913.28    158.60 o 
 -10   8  17      350.50      328.62     39.44 o 
  -8   8  17     1884.56     2147.83    143.06 o 
  -6   8  17    15670.16    15847.64    204.34 o 
  -4   8  17     2368.61     2222.06     71.22 o 
  -2   8  17      828.48      787.52     52.67 o 
   0   8  17     8927.44     8238.83    168.40 o 
   2   8  17      837.05      941.00     67.19 o 
   4   8  17      786.28      736.84     78.44 o 
   6   8  17     6196.60     6202.93    165.24 o 
   8   8  17     2378.11     2518.43    105.58 o 
  10   8  17     2625.17     2766.95    114.29 o 
  12   8  17     2889.43     3254.60    160.99 o 
 -15   9  17       98.65      257.91     47.84 o 
 -13   9  17       19.24       82.32     38.43 o 
 -11   9  17     2473.54     2522.34    111.69 o 
  -9   9  17      372.55      490.16     46.81 o 
  -7   9  17      106.02      101.46     24.15 o 
  -5   9  17      420.96      488.70     51.57 o 
  -3   9  17     2127.72     1854.89     69.23 o 
  -1   9  17      582.54      672.43     66.66 o 
   1   9  17      199.99      191.52     29.07 o 
   3   9  17      821.56      780.93     64.85 o 
   5   9  17     1944.42     1886.90     95.57 o 
   7   9  17        0.75       66.20     30.20 o 
   9   9  17      353.16      531.21     58.47 o 
  11   9  17      258.74      397.33     66.21 o 
 -12  10  17      853.44      868.04     83.24 o 
 -10  10  17      988.25      907.84     65.39 o 
  -8  10  17       33.89       27.87     23.85 o 
  -6  10  17     1450.68     1599.04     66.71 o 
  -4  10  17      897.86      870.18     52.12 o 
  -2  10  17       38.57      135.75     34.26 o 
   0  10  17     1627.57     1680.26     73.35 o 
   2  10  17      888.72      962.50     58.97 o 
   4  10  17       55.39      133.75     38.34 o 
   6  10  17      930.76     1052.57     78.34 o 
   8  10  17      106.33      152.37     52.42 o 
  10  10  17      155.55      404.81     67.36 o 
 -11  11  17      382.09      619.34     93.55 o 
  -9  11  17     3314.16     3210.85    113.15 o 
  -7  11  17     1610.92     1630.86     83.58 o 
  -5  11  17       19.46      142.99     35.43 o 
  -3  11  17     5231.29     4967.94    117.63 o 
  -1  11  17      597.36      722.46     55.26 o 
   1  11  17        9.24      151.51     30.60 o 
   3  11  17     2636.10     2785.89    118.05 o 
   5  11  17      352.32      491.50     58.25 o 
   7  11  17      979.78      897.95     78.54 o 
  -8  12  17      133.35      203.97     46.16 o 
  -6  12  17     3314.59     3129.71     97.84 o 
  -4  12  17     1224.02      967.49     58.94 o 
  -2  12  17     2806.78     3130.40     95.31 o 
   0  12  17     3184.34     3426.17     98.04 o 
   2  12  17     2214.80     2232.40    106.26 o 
   4  12  17     2419.93     2512.31    117.01 o 
   6  12  17     3027.38     3276.35    134.57 o 
  -5  13  17      789.72     1002.75     88.26 o 
  -3  13  17     2753.77     2968.18     95.66 o 
  -1  13  17      396.64      587.14     44.63 o 
   1  13  17      919.10     1044.66     62.78 o 
 -18   0  18     4074.87     4246.48    262.72 o 
 -16   0  18        1.21      -33.40     54.60 o 
 -14   0  18     5842.72     6549.25    193.72 o 
 -12   0  18    11623.97    11979.48    260.65 o 
 -10   0  18     5339.39     4855.51    148.50 o 
  -8   0  18    27898.44    29010.26    731.67 o 
  -6   0  18    19657.84    19495.61    430.57 o 
  -4   0  18       28.18       99.77     28.62 o 
  -2   0  18    29454.24    30878.02    338.95 o 
   0   0  18    18862.10    19173.19    233.62 o 
   2   0  18     3570.42     2726.35    108.10 o 
   4   0  18    15671.70    14215.26    532.18 o 
   6   0  18     4098.46     3678.16    137.09 o 
   8   0  18     2317.54     1655.00     97.64 o 
  10   0  18    10590.61     9915.74    248.86 o 
  12   0  18     3880.32     3538.81    151.96 o 
  14   0  18      308.33      427.15     84.15 o 
 -19   1  18      134.31      314.98     89.28 o 
 -17   1  18     2956.16     2718.61    131.47 o 
 -15   1  18     2663.62     2704.64    109.73 o 
 -13   1  18      929.92      976.34     68.69 o 
 -11   1  18    15692.45    14790.92    203.24 o 
  -9   1  18    11806.42    11315.32    129.47 o 
  -7   1  18      353.08      350.62     28.16 o 
  -5   1  18    10499.26     9628.19    112.45 o 
  -3   1  18    17708.80    17334.54    160.19 o 
  -1   1  18     3188.60     3622.81     62.11 o 
   1   1  18     7320.38     7490.75    125.59 o 
   3   1  18     8992.43     9101.08    175.14 o 
   5   1  18     6690.40     6698.95    128.50 o 
   7   1  18    12220.33    11854.10    183.83 o 
   9   1  18    10980.61    11539.44    203.73 o 
  11   1  18     1039.00     1053.20     79.85 o 
  13   1  18     3912.48     4072.95    173.73 o 
  15   1  18     8071.74     7984.86    333.05 o 
 -18   2  18       30.58      143.52     28.37 o 
 -16   2  18       37.24      108.61     50.10 o 
 -14   2  18      783.07      924.47     69.69 o 
 -12   2  18      479.00      554.51     56.90 o 
 -10   2  18      284.39      306.47     36.71 o 
  -8   2  18    10191.70     9920.86    146.58 o 
  -6   2  18      210.31      277.63     25.84 o 
  -4   2  18     5683.92     5696.60     83.34 o 
  -2   2  18      246.18      331.91     25.42 o 
   0   2  18      267.71      279.59     23.79 o 
   2   2  18      339.41      370.05     43.85 o 
   4   2  18       23.23       18.71     23.56 o 
   6   2  18     1044.79     1061.54     85.13 o 
   8   2  18     1592.26     1379.72     66.79 o 
  10   2  18     5302.32     5381.24    127.28 o 
  12   2  18       80.21      116.70     33.58 o 
  14   2  18      688.32      763.19     83.39 o 
 -19   3  18        5.50      201.83     31.03 o 
 -17   3  18      213.52      291.16     45.23 o 
 -15   3  18     2464.04     2578.24    109.54 o 
 -13   3  18      459.65      539.31     58.67 o 
 -11   3  18      824.46      946.05     68.61 o 
  -9   3  18     1880.23     1716.54     66.46 o 
  -7   3  18      814.18      862.25     44.80 o 
  -5   3  18     6037.42     5812.40     99.59 o 
  -3   3  18     4086.28     3629.85     65.12 o 
  -1   3  18      744.84      832.81     35.01 o 
   1   3  18      577.75      547.88     49.14 o 
   3   3  18     3959.96     3766.24     94.78 o 
   5   3  18     1643.28     1648.11     66.38 o 
   7   3  18      942.16     1118.14     60.22 o 
   9   3  18     1672.44     1678.67     70.88 o 
  11   3  18      364.75      500.93     45.28 o 
  13   3  18     1632.13     1752.18    212.93 o 
  15   3  18       19.35      138.56     31.36 o 
 -18   4  18     3158.86     3580.56    135.16 o 
 -16   4  18        0.12       32.01     76.03 o 
 -14   4  18     3142.60     3201.04    121.56 o 
 -12   4  18     6357.42     6049.86    159.42 o 
 -10   4  18       16.88       -1.41     23.37 o 
  -8   4  18     7976.13     7779.11    122.81 o 
  -6   4  18     7228.21     7197.00    129.92 o 
  -4   4  18      838.82      638.45     40.58 o 
  -2   4  18    13702.29    13239.35    158.60 o 
   0   4  18     8380.61     7940.97    101.54 o 
   2   4  18       36.10       -9.09     24.20 o 
   4   4  18     9011.97     8461.34    147.82 o 
   6   4  18     3100.40     3037.34     90.56 o 
   8   4  18       48.36       35.74     23.88 o 
  10   4  18     8733.64     8319.96    164.44 o 
  12   4  18     3098.69     3213.75    121.25 o 
  14   4  18     1153.69     1110.29     97.39 o 
 -17   5  18     4531.30     4623.59    155.78 o 
 -15   5  18     2595.17     2625.48    162.51 o 
 -13   5  18       43.86      -22.14     29.59 o 
 -11   5  18    10759.79    10311.15    213.47 o 
  -9   5  18     7312.13     6745.11    137.60 o 
  -7   5  18      572.61      567.80     41.20 o 
  -5   5  18    17556.20    17435.96    199.76 o 
  -3   5  18     7224.04     6872.88    113.70 o 
  -1   5  18     3866.60     3896.60     83.69 o 
   1   5  18    38896.25    38654.50    333.25 o 
   3   5  18    29562.43    29181.84    318.94 o 
   5   5  18       58.66       58.09     24.92 o 
   7   5  18     6761.71     6916.21    157.61 o 
   9   5  18     4312.31     4112.38    111.82 o 
  11   5  18      451.63      501.94     45.71 o 
  13   5  18     8606.34     8603.41    254.80 o 
 -16   6  18      160.07      309.52     53.07 o 
 -14   6  18     2504.70     2455.72    112.61 o 
 -12   6  18      253.92      400.46     54.18 o 
 -10   6  18     2799.57     2429.72     85.26 o 
  -8   6  18    19260.01    18048.03    243.73 o 
  -6   6  18     5351.39     5028.71    102.27 o 
  -4   6  18      103.55      103.14     26.54 o 
  -2   6  18    17285.76    16872.14    197.21 o 
   0   6  18     8059.60     7747.87    122.99 o 
   2   6  18     1351.24     1309.83     75.17 o 
   4   6  18    14252.42    13752.90    348.64 o 
   6   6  18     7269.25     7420.06    147.13 o 
   8   6  18     1159.34     1082.13     60.69 o 
  10   6  18     3519.07     3407.31    191.64 o 
  12   6  18     1742.21     1906.61     98.27 o 
  14   6  18      379.05      628.20     89.93 o 
 -17   7  18      157.19      374.48     72.58 o 
 -15   7  18      268.43      552.07     89.10 o 
 -13   7  18      128.03      258.58     48.91 o 
 -11   7  18      904.73      878.99     99.02 o 
  -9   7  18       38.72       75.16     29.23 o 
  -7   7  18       18.34       27.56     23.92 o 
  -5   7  18     1616.26     1445.76     60.24 o 
  -3   7  18       16.62        3.94     20.48 o 
  -1   7  18        0.51       34.17     26.26 o 
   1   7  18       57.24      122.79     35.90 o 
   3   7  18        1.11       36.67     29.17 o 
   5   7  18      336.42      381.11     47.43 o 
   7   7  18     1223.76     1453.72     82.81 o 
   9   7  18      314.32      415.41     50.30 o 
  11   7  18      234.10      359.81     47.43 o 
  13   7  18      474.39      752.29     69.97 o 
 -16   8  18        0.54      174.30     85.43 o 
 -14   8  18     2136.97     2224.77    113.97 o 
 -12   8  18     3575.63     3411.35    133.17 o 
 -10   8  18      110.69      105.19     37.18 o 
  -8   8  18     4394.98     4188.75    114.40 o 
  -6   8  18     1329.33     1324.14     67.15 o 
  -4   8  18        0.87       14.58     29.98 o 
  -2   8  18     5289.95     5034.65    107.07 o 
   0   8  18     4875.66     4174.81     95.76 o 
   2   8  18     1607.37     1833.85     93.11 o 
   4   8  18     5488.23     5347.27    238.41 o 
   6   8  18     2262.10     2128.25     98.03 o 
   8   8  18        5.09       35.33     34.52 o 
  10   8  18     3166.37     3530.28    131.71 o 
  12   8  18      188.47      423.82     67.65 o 
 -13   9  18      424.47      623.57     73.03 o 
 -11   9  18     3266.28     3295.68    108.94 o 
  -9   9  18     9176.13     8341.78    174.12 o 
  -7   9  18      123.93      212.33     29.83 o 
  -5   9  18     8093.46     8087.35    157.21 o 
  -3   9  18     3369.94     3307.41     99.79 o 
  -1   9  18      191.17      165.57     28.97 o 
   1   9  18     9081.43     8238.53    143.20 o 
   3   9  18     4219.41     3887.42    132.51 o 
   5   9  18     1821.46     1800.03     97.12 o 
   7   9  18     7118.99     6947.99    186.48 o 
   9   9  18     3272.24     2998.57    123.22 o 
  11   9  18     1708.14     2096.53    134.96 o 
 -12  10  18     1835.17     1748.10    109.70 o 
 -10  10  18       52.63      169.10     39.54 o 
  -8  10  18     5552.30     5773.43    145.67 o 
  -6  10  18     3526.55     3674.03     98.27 o 
  -4  10  18      220.26      269.67     33.46 o 
  -2  10  18     9695.75     9202.34    259.21 o 
   0  10  18     1356.32     1664.45     66.87 o 
   2  10  18       16.50      120.41     35.95 o 
   4  10  18    14321.38    13512.60    270.12 o 
   6  10  18     3164.58     2807.12    121.24 o 
   8  10  18       57.62      159.61     41.57 o 
 -11  11  18      688.76      727.79     63.70 o 
  -9  11  18      258.98      289.37     47.19 o 
  -7  11  18      447.37      480.44     51.61 o 
  -5  11  18     2471.41     2482.86     90.77 o 
  -3  11  18      714.22      874.15     53.97 o 
  -1  11  18      320.63      372.81     35.49 o 
   1  11  18     4801.80     4740.87    237.95 o 
   3  11  18     3066.20     3041.16    200.22 o 
   5  11  18       26.59       66.08     37.43 o 
   7  11  18     1179.52     1335.11     94.79 o 
  -8  12  18       60.21      129.77     41.63 o 
  -6  12  18       99.69      223.93     29.70 o 
  -4  12  18      286.83      402.60     40.93 o 
  -2  12  18      650.73      785.47     71.57 o 
   0  12  18        0.68       69.17     34.12 o 
   2  12  18       82.75      163.00     56.13 o 
   4  12  18       75.08      165.83     53.01 o 
  -3  13  18     1350.35     1305.29     72.93 o 
  -1  13  18        3.76      107.71     21.95 o 
 -19   1  19     2632.20     2647.20    204.91 o 
 -17   1  19      533.25      507.66     87.53 o 
 -15   1  19      279.61      345.55     58.89 o 
 -13   1  19     4049.32     4021.31    126.73 o 
 -11   1  19     8709.12     8423.17    178.78 o 
  -9   1  19      248.89      259.73     26.37 o 
  -7   1  19     2936.06     3040.43     63.99 o 
  -5   1  19     4124.81     4156.13     72.60 o 
  -3   1  19     1342.95     1412.10     49.94 o 
  -1   1  19    11333.84    11360.70    120.81 o 
   1   1  19     4664.07     4703.49    100.55 o 
   3   1  19     1613.65     1857.36     96.61 o 
   5   1  19    41172.13    40514.46    406.43 o 
   7   1  19     5337.84     5141.02    118.66 o 
   9   1  19      135.11      157.05     30.60 o 
  11   1  19     3686.32     3824.39    109.82 o 
  13   1  19     2806.79     2674.47    139.66 o 
  15   1  19       21.59      206.87     36.26 o 
 -18   2  19       67.41      179.87     41.05 o 
 -16   2  19     3754.48     3542.30    129.80 o 
 -14   2  19     4947.14     4821.89    146.03 o 
 -12   2  19      286.72      370.85     49.33 o 
 -10   2  19     4844.52     4184.74    116.82 o 
  -8   2  19    22888.57    22566.57    229.21 o 
  -6   2  19      911.65      864.67     37.54 o 
  -4   2  19    13478.45    12620.13    175.42 o 
  -2   2  19    18730.12    17656.01    164.96 o 
   0   2  19     2230.62     1924.09     46.89 o 
   2   2  19    24476.51    23732.40    268.30 o 
   4   2  19    30263.45    29453.91    319.52 o 
   6   2  19      450.46      373.44     38.75 o 
   8   2  19    10435.67     9923.05    173.82 o 
  10   2  19     9551.98     9468.04    179.12 o 
  12   2  19        2.06       80.90     25.82 o 
  14   2  19     5194.77     5155.19    203.46 o 
 -19   3  19     2151.82     2191.37    104.49 o 
 -17   3  19     2832.83     2577.92    117.68 o 
 -15   3  19        7.04       48.32     48.18 o 
 -13   3  19     4329.31     3849.58    135.79 o 
 -11   3  19     4635.95     4315.85    129.93 o 
  -9   3  19        1.10      -21.98     21.98 o 
  -7   3  19    10283.18    10387.48    142.39 o 
  -5   3  19    31424.41    31389.95    286.96 o 
  -3   3  19       11.77       -2.06     17.59 o 
  -1   3  19     9028.60     9243.50    110.59 o 
   1   3  19    32732.38    33862.17    343.63 o 
   3   3  19     2820.93     2848.20     83.76 o 
   5   3  19     6109.99     6331.85    129.24 o 
   7   3  19    11007.26    11180.08    184.54 o 
   9   3  19      209.24      332.94     38.52 o 
  11   3  19     7401.40     7100.40    154.10 o 
  13   3  19     7971.68     7645.90    249.08 o 
  15   3  19      128.73      341.39     55.12 o 
 -18   4  19      213.03      470.70     52.19 o 
 -16   4  19      716.83      848.57     74.72 o 
 -14   4  19     1740.39     1897.69    118.15 o 
 -12   4  19        9.78       53.98     34.14 o 
 -10   4  19      317.13      282.69     37.46 o 
  -8   4  19     2497.62     2590.64     71.38 o 
  -6   4  19      412.17      407.26     36.29 o 
  -4   4  19     1094.13     1033.14     49.09 o 
  -2   4  19     2756.37     2934.13     93.71 o 
   0   4  19     3945.49     3498.71     66.73 o 
   2   4  19    10059.97     9094.16    151.51 o 
   4   4  19     8432.91     7892.44    145.30 o 
   6   4  19      276.68      221.93     35.13 o 
   8   4  19      424.27      401.85     40.75 o 
  10   4  19     2028.82     1856.75     76.80 o 
  12   4  19       32.90      165.85     34.13 o 
  14   4  19     1370.28     1583.11    116.87 o 
 -17   5  19      329.10      475.26     83.86 o 
 -15   5  19        3.25       57.71     35.66 o 
 -13   5  19      294.32      295.19     49.03 o 
 -11   5  19      233.97      257.72     46.98 o 
  -9   5  19      357.36      417.53     43.58 o 
  -7   5  19     1355.39     1481.95     60.39 o 
  -5   5  19     1271.54     1462.22     59.00 o 
  -3   5  19     1880.20     1772.38     61.21 o 
  -1   5  19      404.19      388.63     35.40 o 
   1   5  19      311.02      222.32     44.62 o 
   3   5  19     2611.70     2582.40     80.25 o 
   5   5  19     2127.05     1773.95     70.26 o 
   7   5  19     1034.53     1127.69     60.72 o 
   9   5  19      145.53      194.12     31.06 o 
  11   5  19       61.13       96.19     26.07 o 
  13   5  19      663.51      748.77     66.75 o 
 -16   6  19     1266.52     1495.40    113.99 o 
 -14   6  19     1751.07     1662.77    116.67 o 
 -12   6  19      806.20      737.50     66.25 o 
 -10   6  19     2837.98     2905.20    115.98 o 
  -8   6  19    13475.50    12925.34    177.12 o 
  -6   6  19       20.09       26.37     24.56 o 
  -4   6  19      369.51      320.95     33.87 o 
  -2   6  19    11849.76    11307.17    156.80 o 
   0   6  19      120.81      181.60     29.52 o 
   2   6  19     2635.85     2618.71    101.72 o 
   4   6  19    11147.96    10439.21    210.81 o 
   6   6  19      142.09      113.42     34.17 o 
   8   6  19     6033.72     5674.43    140.65 o 
  10   6  19     6196.70     5872.62    141.96 o 
  12   6  19       90.77      323.58     66.12 o 
 -15   7  19      355.42      357.70     57.84 o 
 -13   7  19     5628.31     5658.99    171.90 o 
 -11   7  19     8788.27     8653.08    172.13 o 
  -9   7  19     2361.09     2151.45     83.10 o 
  -7   7  19    11814.43    10868.77    163.48 o 
  -5   7  19     5159.82     4704.88    102.74 o 
  -3   7  19     3198.91     2712.90     77.32 o 
  -1   7  19    17920.30    17353.76    208.50 o 
   1   7  19     7486.02     7250.92    173.31 o 
   3   7  19      387.22      327.60     46.17 o 
   5   7  19     7761.07     7593.57    183.51 o 
   7   7  19     9206.92     9189.42    207.56 o 
   9   7  19       65.18       93.86     35.85 o 
  11   7  19     4477.54     4581.79    190.06 o 
 -14   8  19     2396.04     2298.03    119.27 o 
 -12   8  19      399.31      430.04     58.46 o 
 -10   8  19     5977.19     5856.95    141.89 o 
  -8   8  19     5278.63     5254.10    130.68 o 
  -6   8  19      207.82      291.84     35.05 o 
  -4   8  19     4317.88     3937.98     96.29 o 
  -2   8  19    11975.92    11125.06    166.91 o 
   0   8  19     2269.80     2269.72     72.26 o 
   2   8  19     4812.68     4452.27    191.92 o 
   4   8  19     5943.82     5330.64    198.16 o 
   6   8  19      150.49      139.16     35.10 o 
   8   8  19     2370.65     2621.65    113.08 o 
  10   8  19     3562.82     3470.22    134.23 o 
 -13   9  19      946.25     1010.00     87.86 o 
 -11   9  19      269.64      290.20     51.80 o 
  -9   9  19      314.23      362.40     83.30 o 
  -7   9  19     1171.78     1369.05     69.40 o 
  -5   9  19      776.17      790.15     58.50 o 
  -3   9  19      272.52      290.67     37.93 o 
  -1   9  19     3687.36     3693.13     95.36 o 
   1   9  19       97.49      218.11     65.79 o 
   3   9  19       24.30       42.61     27.95 o 
   5   9  19      295.14      358.86     50.70 o 
   7   9  19      247.68      397.65     53.43 o 
   9   9  19      358.27      558.66     62.33 o 
 -12  10  19       74.26      151.71     68.56 o 
 -10  10  19      144.10      334.36     45.83 o 
  -8  10  19     1170.86     1462.92     78.27 o 
  -6  10  19      604.50      577.46     52.67 o 
  -4  10  19      807.92      910.98     59.13 o 
  -2  10  19      336.18      499.01     42.14 o 
   0  10  19     1023.25     1167.57     93.58 o 
   2  10  19      869.47      940.51     73.54 o 
   4  10  19       60.98       60.97     35.67 o 
   6  10  19       98.59      202.95     44.47 o 
   8  10  19      221.18      272.32     50.04 o 
 -11  11  19     1367.06     1302.54    110.81 o 
  -9  11  19      215.13      326.95     47.14 o 
  -7  11  19     1078.35     1154.39     74.54 o 
  -5  11  19     5590.67     5466.56    127.17 o 
  -3  11  19      361.22      444.02     46.09 o 
  -1  11  19     2520.41     2540.91     84.10 o 
   1  11  19     3383.41     3377.68    132.09 o 
   3  11  19      180.92      284.61     93.12 o 
   5  11  19     1092.15     1290.96     92.72 o 
   7  11  19     1840.56     2062.54    192.06 o 
  -8  12  19     2404.95     2384.14    104.44 o 
  -6  12  19     1261.11     1508.05     71.84 o 
  -4  12  19     4002.23     4193.61    114.63 o 
  -2  12  19     3698.38     3718.50    117.00 o 
   0  12  19      173.30      255.14     84.82 o 
   2  12  19     2486.15     2647.45    120.28 o 
   4  12  19     2313.38     2579.33    323.10 o 
 -18   0  20     1443.36     1565.37    193.34 o 
 -16   0  20     6759.30     6368.76    325.66 o 
 -14   0  20     2764.21     2750.48    203.62 o 
 -12   0  20     2932.70     3168.11    128.42 o 
 -10   0  20    17415.19    17342.14    319.23 o 
  -8   0  20     7129.27     6887.48    141.69 o 
  -6   0  20    10565.51    10541.38    176.75 o 
  -4   0  20    31679.30    32061.25    432.63 o 
  -2   0  20     5982.55     5924.85    121.08 o 
   0   0  20    33013.34    33976.11    483.95 o 
   2   0  20     5502.35     4978.97    152.08 o 
   4   0  20    16917.30    16682.63    313.17 o 
   6   0  20    32588.48    30029.45    476.65 o 
   8   0  20    12802.23    12266.03    280.86 o 
  10   0  20     3818.01     3309.96    164.12 o 
  12   0  20     3963.21     3939.08    163.99 o 
  14   0  20     6278.73     6772.15    333.37 o 
 -19   1  20     2246.59     2218.60    138.74 o 
 -17   1  20      268.04      369.10     80.84 o 
 -15   1  20      428.17      611.96     56.24 o 
 -13   1  20     6957.95     6704.78    167.86 o 
 -11   1  20      889.56      941.91     84.39 o 
  -9   1  20     3495.96     3458.77     70.25 o 
  -7   1  20    16741.52    16564.26    167.26 o 
  -5   1  20     7190.67     7098.76     98.55 o 
  -3   1  20     3116.97     3112.51     62.98 o 
  -1   1  20    25178.78    25595.33    213.49 o 
   1   1  20      384.70      430.55     39.58 o 
   3   1  20     1218.30     1312.56     61.02 o 
   5   1  20    11486.86    11616.38    182.97 o 
   7   1  20      949.33     1207.92     62.60 o 
   9   1  20     6011.49     5506.26    130.09 o 
  11   1  20     5490.67     5361.37    295.01 o 
  13   1  20      834.97      960.23     87.78 o 
 -18   2  20       24.14       90.83     65.85 o 
 -16   2  20      204.54      306.35     48.49 o 
 -14   2  20       38.75       87.90     35.37 o 
 -12   2  20      301.85      306.34     57.82 o 
 -10   2  20      611.81      531.77     42.56 o 
  -8   2  20      488.39      572.28     38.93 o 
  -6   2  20       69.60       54.53     24.98 o 
  -4   2  20     1857.31     1886.89     51.55 o 
  -2   2  20     2990.63     2880.64     60.95 o 
   0   2  20     7495.00     7349.08    130.02 o 
   2   2  20       18.77       70.30     28.52 o 
   4   2  20       87.23       73.65     28.36 o 
   6   2  20     2255.26     2026.81     75.76 o 
   8   2  20     2321.42     2277.58     82.69 o 
  10   2  20      237.69      281.31     37.89 o 
  12   2  20      156.12      214.23     37.83 o 
  14   2  20     1523.20     1559.57    114.66 o 
 -17   3  20     1361.46     1472.99     92.26 o 
 -15   3  20        0.47       79.54     33.02 o 
 -13   3  20      957.01     1048.66     74.30 o 
 -11   3  20      367.04      441.41     66.28 o 
  -9   3  20       30.41       52.88     27.67 o 
  -7   3  20     2462.12     2222.77     66.23 o 
  -5   3  20     3664.25     3446.47     80.24 o 
  -3   3  20     5387.35     4977.71     92.45 o 
  -1   3  20     1515.67     1238.07     42.86 o 
   1   3  20     2553.01     2049.46     71.09 o 
   3   3  20     3550.33     3673.82     96.67 o 
   5   3  20      152.20      245.07     34.88 o 
   7   3  20     1578.68     1594.81     71.59 o 
   9   3  20     1109.89     1120.77     62.82 o 
  11   3  20      315.69      497.86     55.16 o 
  13   3  20      221.74      391.10     91.85 o 
 -18   4  20      302.38      487.64     61.10 o 
 -16   4  20     3917.16     3678.91    139.93 o 
 -14   4  20     2716.24     2717.43    147.53 o 
 -12   4  20     2515.41     2236.04     99.98 o 
 -10   4  20     2402.68     1942.21     74.38 o 
  -8   4  20     9406.09     8749.13    135.78 o 
  -6   4  20     5083.66     5033.01     98.92 o 
  -4   4  20    24248.57    24497.94    247.59 o 
  -2   4  20     7134.20     6695.19    109.69 o 
   0   4  20     2327.00     2305.97     93.05 o 
   2   4  20    15918.31    15425.31    210.68 o 
   4   4  20     1544.12     1617.31     68.12 o 
   6   4  20     4417.94     4144.96    143.42 o 
   8   4  20     9034.02     8314.04    178.94 o 
  10   4  20     2124.15     2095.32     82.05 o 
  12   4  20     3991.87     3999.01    140.92 o 
  14   4  20     3932.64     4266.25    459.91 o 
 -17   5  20      245.56      272.51     70.29 o 
 -15   5  20     1904.79     2164.42    110.07 o 
 -13   5  20     7134.75     6942.38    183.88 o 
 -11   5  20     1373.68     1241.10     79.19 o 
  -9   5  20     6260.72     6302.33    135.76 o 
  -7   5  20    22094.26    22675.31    246.18 o 
  -5   5  20     4024.66     3967.48     89.83 o 
  -3   5  20     6720.56     6850.95    116.41 o 
  -1   5  20    25474.77    26941.69    264.61 o 
   1   5  20     6687.54     6742.02    160.72 o 
   3   5  20     5177.92     4281.61    129.77 o 
   5   5  20    13159.48    12845.96    235.03 o 
   7   5  20     2562.60     2568.62     87.69 o 
   9   5  20     6028.62     5826.97    139.13 o 
  11   5  20     7953.82     8076.00    172.21 o 
  13   5  20      658.44      816.84     67.22 o 
 -16   6  20     1248.93     1391.48     97.03 o 
 -14   6  20        4.18       78.22     37.41 o 
 -12   6  20     1638.66     1754.11    162.48 o 
 -10   6  20     6224.58     6024.62    137.64 o 
  -8   6  20       16.53        0.19     21.59 o 
  -6   6  20     6539.86     5793.10    113.84 o 
  -4   6  20     3939.07     3067.13     80.50 o 
  -2   6  20      144.49      322.85     42.23 o 
   0   6  20     2966.09     3272.67    115.65 o 
   2   6  20    18391.01    17934.48    328.19 o 
   4   6  20        5.36      -14.74     22.60 o 
   6   6  20      627.26      783.67     64.95 o 
   8   6  20     6635.53     6794.96    178.04 o 
  10   6  20      151.55      266.51     35.43 o 
  12   6  20     2109.57     2304.60    109.14 o 
 -15   7  20       33.64       84.12     37.76 o 
 -13   7  20      316.16      378.36     56.94 o 
 -11   7  20     2158.66     2111.45     84.72 o 
  -9   7  20     2080.79     1808.50     78.62 o 
  -7   7  20      374.46      380.09     37.21 o 
  -5   7  20      212.54      322.39     34.99 o 
  -3   7  20     1048.67     1183.60     56.51 o 
  -1   7  20      132.18      238.36     48.30 o 
   1   7  20     3162.60     3006.35    112.68 o 
   3   7  20      101.04       62.42     31.56 o 
   5   7  20      922.41      843.94     68.70 o 
   7   7  20      640.05      726.57     64.29 o 
   9   7  20       84.65       94.88     44.25 o 
  11   7  20      361.62      434.93     73.54 o 
 -14   8  20     1015.71     1020.29     86.41 o 
 -12   8  20       33.03       43.34     33.65 o 
 -10   8  20     1073.99     1295.57     71.61 o 
  -8   8  20     2881.38     2825.96     96.98 o 
  -6   8  20     2923.20     2579.82     79.65 o 
  -4   8  20     2325.52     2099.39     71.32 o 
  -2   8  20      689.27      539.40     55.61 o 
   0   8  20     1558.50     1479.86     71.76 o 
   2   8  20     5694.11     5165.62    152.90 o 
   4   8  20      381.27      376.88     49.68 o 
   6   8  20      620.27      748.16     66.93 o 
   8   8  20     2616.06     2830.23    120.35 o 
  10   8  20        1.04      107.97     37.27 o 
 -13   9  20     5898.43     5488.40    181.32 o 
 -11   9  20     1039.29     1142.90     68.70 o 
  -9   9  20      715.58      846.00     60.12 o 
  -7   9  20     7611.91     7736.01    169.55 o 
  -5   9  20       16.79       58.09     21.69 o 
  -3   9  20     1006.56     1000.85     54.80 o 
  -1   9  20    17486.92    16615.05    275.47 o 
   1   9  20       21.21       16.96     27.97 o 
   3   9  20     1854.95     1771.33     96.03 o 
   5   9  20    14646.33    13479.97    272.78 o 
   7   9  20      234.37      284.15     49.90 o 
   9   9  20     1251.66     1458.80    131.55 o 
 -12  10  20     1300.91     1428.22     99.29 o 
 -10  10  20     3519.67     3606.30    127.54 o 
  -8  10  20      505.08      609.95     68.20 o 
  -6  10  20     2107.44     1997.97     87.39 o 
  -4  10  20     3054.01     3072.98     91.00 o 
  -2  10  20      826.26      863.26     52.14 o 
   0  10  20     2543.81     2558.81    112.19 o 
   2  10  20     8108.22     7535.38    198.22 o 
   4  10  20      819.47      834.53     99.59 o 
   6  10  20     3169.26     3178.63    132.41 o 
   8  10  20     4004.14     4268.40    154.55 o 
  -9  11  20      645.32      845.91     80.88 o 
  -7  11  20     1611.20     1974.30    110.11 o 
  -5  11  20       30.20      155.80     61.84 o 
  -3  11  20      951.65     1032.31     58.17 o 
  -1  11  20      898.65      926.79     98.08 o 
   1  11  20      232.63      421.55     69.84 o 
   3  11  20     1330.01     1678.53    126.75 o 
   5  11  20     3041.24     3249.68    136.73 o 
  -6  12  20      327.01      443.03     43.79 o 
  -4  12  20       29.32      210.31     32.59 o 
  -2  12  20      157.04      236.03     27.19 o 
   0  12  20       88.71      102.45     32.02 o 
   2  12  20       50.61       98.56     25.20 o 
 -17   1  21      815.66      877.74    107.85 o 
 -15   1  21     2263.25     2120.63    141.47 o 
 -13   1  21     2365.35     2192.11     96.49 o 
 -11   1  21      945.28     1035.08     84.55 o 
  -9   1  21     7962.19     8440.05    128.61 o 
  -7   1  21     4139.39     4015.63     76.86 o 
  -5   1  21     2330.71     2133.45     55.82 o 
  -3   1  21     6731.05     6978.23     97.61 o 
  -1   1  21     2824.33     3286.27     88.22 o 
   1   1  21     1699.26     1441.78     61.68 o 
   3   1  21     1320.84     1345.25     62.41 o 
   5   1  21     2218.39     2338.09     81.33 o 
   7   1  21     1873.41     1625.82     72.54 o 
   9   1  21     3049.05     2674.36     91.52 o 
  11   1  21      816.28      799.49     56.36 o 
  13   1  21     1190.79     1525.03    108.48 o 
 -18   2  21     3144.75     3108.84    180.27 o 
 -16   2  21     1890.96     2150.10    148.42 o 
 -14   2  21      784.41      619.08     84.30 o 
 -12   2  21    15123.53    14012.15    253.03 o 
 -10   2  21     1586.51     1524.86     80.49 o 
  -8   2  21     1227.96     1272.42     53.56 o 
  -6   2  21    21993.31    22073.46    229.19 o 
  -4   2  21     4976.28     4672.38     80.07 o 
  -2   2  21     8368.84     8226.12    106.57 o 
   0   2  21    16599.20    16656.44    215.30 o 
   2   2  21     6883.85     6359.29    126.50 o 
   4   2  21     8095.41     7835.72    246.34 o 
   6   2  21    25855.49    25875.71    311.39 o 
   8   2  21     6908.27     6956.86    148.06 o 
  10   2  21     1081.68     1032.66     62.42 o 
  12   2  21     9615.97     9310.83    348.56 o 
  14   2  21     3257.90     3113.70    154.34 o 
 -17   3  21      165.58      370.54     59.18 o 
 -15   3  21     5075.16     5217.91    307.59 o 
 -13   3  21     4806.70     4285.44    138.13 o 
 -11   3  21      560.24      589.65    104.61 o 
  -9   3  21     4243.35     4250.49    105.88 o 
  -7   3  21     4746.95     4593.76     95.27 o 
  -5   3  21     8260.64     8019.28    124.83 o 
  -3   3  21    14576.83    14185.17    170.42 o 
  -1   3  21    18287.46    17685.39    221.97 o 
   1   3  21     2425.14     2282.53     75.16 o 
   3   3  21    26418.23    26573.82    305.96 o 
   5   3  21     6271.42     6158.55    132.30 o 
   7   3  21       51.82       70.12     30.78 o 
   9   3  21    12279.68    12098.63    207.45 o 
  11   3  21     2468.50     2706.80    142.78 o 
  13   3  21       34.59      216.70     86.39 o 
 -18   4  21      796.91      891.56    114.34 o 
 -16   4  21      778.28      844.20     75.56 o 
 -14   4  21     1376.73     1303.20     85.36 o 
 -12   4  21     1393.61     1382.12     84.09 o 
 -10   4  21     6776.70     6192.60    133.97 o 
  -8   4  21      301.93      131.92     29.25 o 
  -6   4  21     1389.85     1462.64     58.48 o 
  -4   4  21       10.38        6.19     22.96 o 
  -2   4  21      310.43      366.49     33.88 o 
   0   4  21    11353.91    10989.02    208.28 o 
   2   4  21     1458.63     1668.06     68.10 o 
   4   4  21       12.74       -9.36     21.50 o 
   6   4  21     2293.53     2403.92     85.27 o 
   8   4  21      891.80      938.58     58.83 o 
  10   4  21      324.37      486.34     46.49 o 
  12   4  21     2705.76     3204.81    126.56 o 
 -17   5  21       16.23      157.73     41.45 o 
 -15   5  21      191.22      262.61     60.99 o 
 -13   5  21      198.36      255.58     47.50 o 
 -11   5  21      363.66      465.42     71.98 o 
  -9   5  21     1285.44     1201.36     64.11 o 
  -7   5  21      690.50      787.68     48.42 o 
  -5   5  21      766.80      737.61     45.87 o 
  -3   5  21      651.22      685.27     43.15 o 
  -1   5  21      286.52      263.05     46.41 o 
   1   5  21      174.02      146.23     43.55 o 
   3   5  21       88.08       98.33     35.78 o 
   5   5  21      925.76      962.02     70.90 o 
   7   5  21      436.43      468.12     43.98 o 
   9   5  21      141.47      253.07     35.88 o 
  11   5  21        3.21      121.79     27.11 o 
  13   5  21       21.33      196.97     32.87 o 
 -16   6  21      850.67      764.25     77.39 o 
 -14   6  21        0.41      102.32     61.97 o 
 -12   6  21     5704.85     5626.30    166.97 o 
 -10   6  21     2498.85     2322.96     86.29 o 
  -8   6  21       66.49      170.48     28.93 o 
  -6   6  21     7094.58     6942.87    127.07 o 
  -4   6  21     6883.27     6376.04    119.27 o 
  -2   6  21      933.10     1054.63     52.42 o 
   0   6  21     5310.13     5187.92    147.71 o 
   2   6  21     2315.79     2164.66    114.16 o 
   4   6  21       40.52       29.65     24.19 o 
   6   6  21     7099.76     6437.80    171.63 o 
   8   6  21     1237.32     1346.52     84.05 o 
  10   6  21      783.01      978.81     84.93 o 
  12   6  21     2307.16     2483.00    111.73 o 
 -15   7  21     3709.23     3972.49    172.36 o 
 -13   7  21     3176.96     3286.40    159.47 o 
 -11   7  21      703.25      733.43     68.38 o 
  -9   7  21    11128.17    10845.46    194.86 o 
  -7   7  21     6738.85     6819.93    218.47 o 
  -5   7  21     1377.44     1309.22     70.48 o 
  -3   7  21    13511.13    12156.71    194.00 o 
  -1   7  21     8080.42     7286.56    149.24 o 
   1   7  21     2580.31     2560.90    105.97 o 
   3   7  21     5579.74     5825.61    220.05 o 
   5   7  21     3608.12     3468.81    127.51 o 
   7   7  21     1741.94     1827.10     98.93 o 
   9   7  21     9907.37     9561.84    261.02 o 
  11   7  21     1626.35     2007.54    136.90 o 
 -14   8  21      250.59      282.91     68.80 o 
 -12   8  21     3205.25     3104.25    130.67 o 
 -10   8  21     2881.21     2514.49     93.52 o 
  -8   8  21      789.53      849.47     67.03 o 
  -6   8  21     3093.27     2638.94     81.25 o 
  -4   8  21     3400.26     2632.15     80.61 o 
  -2   8  21      914.90     1107.70     78.46 o 
   0   8  21     9411.21     9497.36    213.45 o 
   2   8  21     2513.48     2396.46    105.92 o 
   4   8  21      505.72      607.49     78.69 o 
   6   8  21     5044.33     5045.05    160.65 o 
   8   8  21     2001.35     2164.39    109.02 o 
  10   8  21      700.47      976.25     84.00 o 
 -13   9  21      106.97      277.98     56.04 o 
 -11   9  21      295.82      428.68     46.44 o 
  -9   9  21      882.21      947.05     63.04 o 
  -7   9  21      105.98      206.78     32.30 o 
  -5   9  21      333.84      449.48     41.19 o 
  -3   9  21     3780.16     3755.00    109.12 o 
  -1   9  21       88.67      107.33     40.64 o 
   1   9  21        0.96      138.64     51.65 o 
   3   9  21     1468.31     1677.24     96.15 o 
   5   9  21     1455.75     1687.73    101.33 o 
   7   9  21      309.23      415.72     59.00 o 
   9   9  21       89.73      236.83     47.05 o 
 -10  10  21        7.43      152.29     41.26 o 
  -8  10  21       40.47      129.46     32.04 o 
  -6  10  21     2156.54     2304.31     79.80 o 
  -4  10  21      720.91      869.51     52.62 o 
  -2  10  21      433.13      580.57     50.86 o 
   0  10  21      461.39      532.55     66.93 o 
   2  10  21      590.64      714.81     67.20 o 
   4  10  21        1.79       99.05     39.64 o 
   6  10  21        2.59       45.54     34.06 o 
  -9  11  21     1368.45     1517.44     79.76 o 
  -7  11  21     2944.14     2909.93    107.97 o 
  -5  11  21       57.18      151.63     26.35 o 
  -3  11  21     3976.62     3848.63    106.54 o 
  -1  11  21     3652.51     3427.50    142.16 o 
   1  11  21       67.33      147.35     65.31 o 
   3  11  21     3801.02     3541.39    140.24 o 
   5  11  21     1093.98     1111.24    159.30 o 
  -4  12  21     1691.82     1834.11     87.98 o 
  -2  12  21       14.65      175.04     47.92 o 
   0  12  21     5474.40     5225.72    171.01 o 
 -18   0  22     1302.27     1254.48    186.28 o 
 -16   0  22       39.59      195.91     92.50 o 
 -14   0  22     4832.16     4488.00    258.86 o 
 -12   0  22     4123.29     3790.43    227.39 o 
 -10   0  22       44.35      122.95     38.70 o 
  -8   0  22    12961.00    13446.37    233.69 o 
  -6   0  22     1848.07     1987.20     78.13 o 
  -4   0  22     9147.64     8464.00    158.19 o 
  -2   0  22    72735.88    75498.95    909.82 o 
   0   0  22     1839.60     2327.52    132.64 o 
   2   0  22      564.82      710.45     68.58 o 
   4   0  22    23556.96    22427.41    393.07 o 
   6   0  22    13158.41    12708.77    286.57 o 
   8   0  22     1262.77     1288.29     95.57 o 
  10   0  22     9359.66     8707.88    248.48 o 
  12   0  22     4669.38     4378.23    178.46 o 
 -17   1  22     1739.73     2054.45    183.07 o 
 -15   1  22     2554.31     2845.47    155.24 o 
 -13   1  22      401.80      467.31     59.12 o 
 -11   1  22     6379.03     6538.29    160.90 o 
  -9   1  22     2663.16     2483.35     70.53 o 
  -7   1  22      400.96      481.78     35.53 o 
  -5   1  22     7023.37     6739.83     99.62 o 
  -3   1  22    17718.17    17680.70    173.80 o 
  -1   1  22      331.27      356.14     38.30 o 
   1   1  22     5133.08     4850.30    110.39 o 
   3   1  22    13932.88    13052.01    195.76 o 
   5   1  22       72.59       88.44     28.77 o 
   7   1  22     4862.31     4683.47    119.22 o 
   9   1  22     8112.10     7622.06    160.58 o 
  11   1  22       36.74      121.65     27.21 o 
  13   1  22     2269.55     2419.54    134.89 o 
 -18   2  22      108.36      227.04     77.15 o 
 -16   2  22       36.39       81.60     59.87 o 
 -14   2  22      102.22      215.97     44.39 o 
 -12   2  22     1530.75     1518.23     85.23 o 
 -10   2  22        5.93      -12.28     25.95 o 
  -8   2  22     2014.28     1778.93     61.66 o 
  -6   2  22      189.76      233.59     31.29 o 
  -4   2  22      128.92      105.58     25.61 o 
  -2   2  22     3938.18     3821.06     94.66 o 
   0   2  22     1787.00     1821.51     68.65 o 
   2   2  22     3358.39     3078.47     91.71 o 
   4   2  22      479.08      610.66     47.74 o 
   6   2  22        2.19        2.03     25.68 o 
   8   2  22     1305.95     1238.97     66.71 o 
  10   2  22     2066.33     2114.75     84.12 o 
  12   2  22      655.30      978.85     72.78 o 
 -17   3  22      925.55     1280.63    104.27 o 
 -15   3  22      780.97     1064.35     80.50 o 
 -13   3  22      474.69      578.96     58.28 o 
 -11   3  22     3008.50     2685.29    107.40 o 
  -9   3  22      164.92      189.51     33.68 o 
  -7   3  22     6259.08     6175.35    154.17 o 
  -5   3  22     5985.37     5184.34    102.05 o 
  -3   3  22     1811.31     1597.15     57.08 o 
  -1   3  22     6490.77     6243.94    153.87 o 
   1   3  22     2017.19     1812.23     73.56 o 
   3   3  22      468.51      465.20     44.32 o 
   5   3  22      340.70      228.89     34.65 o 
   7   3  22     1245.59     1336.47     67.98 o 
   9   3  22     1215.70     1438.20     72.39 o 
  11   3  22      220.90      280.53     46.59 o 
  13   3  22     2489.67     2538.30    220.32 o 
 -16   4  22      163.03      222.18     50.76 o 
 -14   4  22     2424.89     2288.77    107.90 o 
 -12   4  22     6733.84     6149.12    167.72 o 
 -10   4  22        0.89       30.91     24.33 o 
  -8   4  22     2355.71     2279.10     71.72 o 
  -6   4  22    15676.52    15074.46    189.55 o 
  -4   4  22      156.52      143.87     28.02 o 
  -2   4  22     3445.79     3610.26     95.54 o 
   0   4  22    25378.93    24760.84    365.34 o 
   2   4  22       59.98       56.18     32.35 o 
   4   4  22     2735.36     2860.61     90.10 o 
   6   4  22     6711.08     6873.67    243.75 o 
   8   4  22      437.10      412.53     42.26 o 
  10   4  22    10644.55    10077.87    195.78 o 
  12   4  22     4288.06     4453.68    152.54 o 
 -17   5  22     1884.98     1892.12    106.81 o 
 -15   5  22     2925.61     2730.30    125.11 o 
 -13   5  22      107.92      212.68     45.01 o 
 -11   5  22     4160.43     3928.05    220.85 o 
  -9   5  22     6786.29     6315.79    138.22 o 
  -7   5  22       67.45      140.93     27.76 o 
  -5   5  22    16611.30    17004.05    207.28 o 
  -3   5  22     8919.77     8994.71    139.61 o 
  -1   5  22      964.13      977.61     69.67 o 
   1   5  22    17752.34    17262.91    286.02 o 
   3   5  22     6733.38     6732.96    170.01 o 
   5   5  22       85.92       58.70     48.36 o 
   7   5  22     8144.20     8043.33    164.57 o 
   9   5  22     7605.84     7056.18    160.23 o 
  11   5  22      271.81      435.37     52.64 o 
 -16   6  22      918.05      946.82    136.86 o 
 -14   6  22     2613.82     2595.76    120.65 o 
 -12   6  22     2440.15     2313.13    109.78 o 
 -10   6  22     1035.20     1051.42     62.42 o 
  -8   6  22     5112.70     5023.39    124.67 o 
  -6   6  22     6524.75     6336.94    122.70 o 
  -4   6  22     4498.52     4334.18     98.63 o 
  -2   6  22     5462.20     5633.45    144.17 o 
   0   6  22     8291.29     7905.28    186.27 o 
   2   6  22      113.34       54.89     33.35 o 
   4   6  22     2505.42     2362.73    104.72 o 
   6   6  22     1956.47     2241.78    103.97 o 
   8   6  22      811.62      863.42     72.35 o 
  10   6  22     3176.83     3270.62    130.23 o 
 -15   7  22      116.00      148.33     47.21 o 
 -13   7  22      212.28      217.00     50.69 o 
 -11   7  22     1196.34     1308.74    100.75 o 
  -9   7  22       26.76       87.66     32.27 o 
  -7   7  22      104.40      137.01     35.95 o 
  -5   7  22     1500.35     1602.01     65.85 o 
  -3   7  22     1358.15     1165.27     57.22 o 
  -1   7  22      169.41      232.62     45.86 o 
   1   7  22      125.73      175.96     57.37 o 
   3   7  22      757.75      718.19     63.87 o 
   5   7  22      102.16      126.83     37.42 o 
   7   7  22      792.20      935.22     75.23 o 
   9   7  22      149.07      201.02     46.53 o 
 -14   8  22      769.13     1152.38     92.38 o 
 -12   8  22     1866.86     2124.48    112.48 o 
 -10   8  22      451.93      714.73     56.08 o 
  -8   8  22       57.09       78.13     32.79 o 
  -6   8  22     1108.01     1044.61     67.43 o 
  -4   8  22        4.49       41.94     23.32 o 
  -2   8  22     2024.23     1902.05     82.05 o 
   0   8  22     2285.13     1919.71     99.13 o 
   2   8  22      390.37      525.97     56.91 o 
   4   8  22     3439.94     3499.02    133.21 o 
   6   8  22     2673.26     2569.78    117.85 o 
   8   8  22     1201.89     1371.48     92.51 o 
 -11   9  22     2098.79     2207.94    115.04 o 
  -9   9  22     6697.99     6401.92    155.83 o 
  -7   9  22      367.46      476.13     40.68 o 
  -5   9  22     2955.82     2756.66     85.27 o 
  -3   9  22     2920.64     2780.58    113.27 o 
  -1   9  22       70.25      117.59     39.05 o 
   1   9  22     5206.87     4843.88    157.47 o 
   3   9  22     6115.47     5376.77    166.25 o 
   5   9  22      929.75     1152.48     85.80 o 
   7   9  22     3743.88     3858.91    148.49 o 
 -10  10  22        3.44       87.44     46.10 o 
  -8  10  22     3003.90     3026.50    108.02 o 
  -6  10  22     2651.30     2760.63     88.55 o 
  -4  10  22      725.94     1043.47     57.17 o 
  -2  10  22     5255.11     5191.49    163.01 o 
   0  10  22     3255.19     3547.46    203.59 o 
   2  10  22      182.43      178.09     40.99 o 
   4  10  22     8360.11     8261.18    218.17 o 
   6  10  22     3181.60     3182.20    136.30 o 
  -7  11  22      342.41      413.01     45.52 o 
  -5  11  22     2170.44     2306.88     83.51 o 
  -3  11  22     1406.53     1640.32     81.00 o 
  -1  11  22      744.63      955.71    132.30 o 
   1  11  22     1583.50     1551.07     98.07 o 
   3  11  22     2485.24     2319.30    118.20 o 
 -17   1  23     1457.47     1382.75    138.18 o 
 -15   1  23      163.88      291.87     75.80 o 
 -13   1  23     2224.86     2122.21    125.56 o 
 -11   1  23     7270.16     6878.17    166.39 o 
  -9   1  23      120.68      126.02     26.26 o 
  -7   1  23     1564.04     1585.55     59.51 o 
  -5   1  23     5146.40     4917.05     85.80 o 
  -3   1  23      105.01      155.99     36.09 o 
  -1   1  23     4685.20     4494.85    106.04 o 
   1   1  23     6433.38     6322.16    128.90 o 
   3   1  23       42.13      157.92     30.50 o 
   5   1  23     8624.57     7928.18    155.66 o 
   7   1  23     2783.07     2575.20     89.37 o 
   9   1  23      295.68      409.02     43.10 o 
  11   1  23      551.26      639.95     52.76 o 
  13   1  23     2332.10     2090.11    120.32 o 
 -18   2  23      487.62      614.07    118.83 o 
 -16   2  23     1420.17     1688.99    134.67 o 
 -14   2  23     2739.83     2804.36    202.40 o 
 -12   2  23     3835.16     3517.05    157.67 o 
 -10   2  23     7780.62     7452.06    172.29 o 
  -8   2  23    10283.54    10322.51    207.49 o 
  -6   2  23       80.54       97.30     29.71 o 
  -4   2  23     8177.31     7661.87    121.33 o 
  -2   2  23    20351.03    20513.35    250.63 o 
   0   2  23     1274.54     1268.31     59.82 o 
   2   2  23    12782.15    12188.44    191.55 o 
   4   2  23    17497.39    16855.68    312.07 o 
   6   2  23      123.46      175.42     32.68 o 
   8   2  23     5446.75     5159.58    130.84 o 
  10   2  23     6446.57     6273.68    150.17 o 
  12   2  23      101.07      210.88     35.73 o 
 -17   3  23     2129.79     2149.06    136.37 o 
 -15   3  23      911.34      966.87     77.44 o 
 -13   3  23     2852.26     2736.44    111.34 o 
 -11   3  23     7135.85     6925.42    173.43 o 
  -9   3  23     4281.40     4034.03    106.67 o 
  -7   3  23     5665.21     5391.81    106.78 o 
  -5   3  23    13559.21    13010.18    180.85 o 
  -3   3  23      166.12      158.80     32.94 o 
  -1   3  23     2987.88     2910.99    106.79 o 
   1   3  23    17251.99    16585.45    226.36 o 
   3   3  23      116.80      148.40     30.05 o 
   5   3  23    11138.01    11207.57    191.55 o 
   7   3  23    12110.76    11516.96    200.97 o 
   9   3  23     1057.49     1038.42     64.00 o 
  11   3  23     4978.84     4940.91    135.30 o 
 -16   4  23     2700.45     2905.81    134.61 o 
 -14   4  23     1008.50     1132.96     82.18 o 
 -12   4  23        9.97       58.79     32.24 o 
 -10   4  23      818.65      970.61     57.71 o 
  -8   4  23     3559.60     3455.69     87.10 o 
  -6   4  23      102.79      129.31     29.35 o 
  -4   4  23     3915.31     4052.21     91.56 o 
  -2   4  23     6032.47     6585.70    160.58 o 
   0   4  23     1068.15     1236.41    103.24 o 
   2   4  23     2552.89     2118.39     94.57 o 
   4   4  23     3279.56     3125.80    116.15 o 
   6   4  23      753.73      833.01     55.63 o 
   8   4  23      998.51     1061.12     63.62 o 
  10   4  23     5221.23     4928.57    135.01 o 
  12   4  23      678.73      882.80     70.48 o 
 -15   5  23      818.87     1216.27     91.44 o 
 -13   5  23      170.40      261.41     47.48 o 
 -11   5  23      541.96      556.20     58.00 o 
  -9   5  23       49.20       69.98     26.00 o 
  -7   5  23     1836.37     1722.29     65.88 o 
  -5   5  23     1388.02     1345.61     60.30 o 
  -3   5  23     1225.84     1073.97     61.42 o 
  -1   5  23     1641.86     1623.02     91.10 o 
   1   5  23      198.00      238.67     46.28 o 
   3   5  23     3616.48     3481.87    124.35 o 
   5   5  23     3240.90     2822.35    114.67 o 
   7   5  23       39.07       75.40     29.31 o 
   9   5  23        3.41      106.76     26.00 o 
  11   5  23      739.95      884.07     70.83 o 
 -14   6  23     2509.33     2454.74    120.37 o 
 -12   6  23     1511.34     1598.47    139.97 o 
 -10   6  23     2529.92     2579.38     91.90 o 
  -8   6  23     7944.41     7205.51    151.63 o 
  -6   6  23      611.50      542.17     43.37 o 
  -4   6  23      342.83      571.68     43.23 o 
  -2   6  23     9999.31    10357.28    217.15 o 
   0   6  23      138.74      107.54     43.97 o 
   2   6  23     3896.94     3612.09    142.41 o 
   4   6  23     6068.45     5765.33    190.85 o 
   6   6  23        7.13       88.24     33.34 o 
   8   6  23     2905.18     2911.24    172.71 o 
  10   6  23     3540.63     3418.20    136.34 o 
 -15   7  23      472.37      443.85     84.79 o 
 -13   7  23     2066.29     2179.51    114.10 o 
 -11   7  23     6010.59     5568.91    168.59 o 
  -9   7  23      955.23     1188.49     66.77 o 
  -7   7  23     1838.33     1748.90     68.23 o 
  -5   7  23     8082.08     7143.38    134.03 o 
  -3   7  23     1903.25     1589.10     76.12 o 
  -1   7  23     7153.29     6533.99    173.98 o 
   1   7  23     6597.46     6256.00    172.27 o 
   3   7  23     1767.56     1649.85    115.14 o 
   5   7  23     3702.68     3814.62    163.31 o 
   7   7  23     3255.30     3445.62    135.40 o 
   9   7  23      391.61      518.98    110.52 o 
 -12   8  23        4.01       63.32     34.21 o 
 -10   8  23      947.63      986.25     68.24 o 
  -8   8  23     2810.21     2663.86     95.64 o 
  -6   8  23       96.57      118.72     24.80 o 
  -4   8  23     4734.41     5002.05    113.75 o 
  -2   8  23    11177.74    10943.67    234.75 o 
   0   8  23       80.29      147.72     50.41 o 
   2   8  23      314.05      364.88     50.34 o 
   4   8  23     8235.92     8134.97    210.62 o 
   6   8  23      378.21      477.29     68.73 o 
   8   8  23      864.78     1009.14     83.62 o 
 -11   9  23      477.24      541.73     66.07 o 
  -9   9  23        8.96       85.36     27.31 o 
  -7   9  23      303.30      445.82     47.16 o 
  -5   9  23       18.91      135.63     34.23 o 
  -3   9  23      389.86      618.65     62.34 o 
  -1   9  23     3155.16     3139.22    125.54 o 
   1   9  23      104.50       86.63     46.95 o 
   3   9  23      766.02      960.04     91.99 o 
   5   9  23     1170.75     1231.58     91.95 o 
   7   9  23     1353.63     1516.22    101.06 o 
 -10  10  23      131.91      194.38     30.99 o 
  -8  10  23      916.28      904.21     66.50 o 
  -6  10  23      117.73      185.83     32.59 o 
  -4  10  23      246.78      436.68     43.51 o 
  -2  10  23      549.68      734.05     65.43 o 
   0  10  23     1847.05     2101.45    120.15 o 
   2  10  23      540.74      575.83     91.52 o 
   4  10  23       45.35       94.68     51.54 o 
  -7  11  23      479.70      550.51     54.40 o 
  -5  11  23     4705.02     4679.87    119.33 o 
  -3  11  23      858.54      814.38     91.42 o 
  -1  11  23     1380.34     1602.68    112.05 o 
   1  11  23     4205.14     3820.13    147.22 o 
 -16   0  24     3420.60     3638.19    261.43 o 
 -14   0  24     2812.30     2598.25    202.98 o 
 -12   0  24      895.26     1301.37    143.88 o 
 -10   0  24    10502.31    10102.02    360.35 o 
  -8   0  24      464.73      645.41     50.81 o 
  -6   0  24     2363.83     2415.89     89.12 o 
  -4   0  24    22457.87    21824.98    368.74 o 
  -2   0  24     6359.03     6525.13    182.56 o 
   0   0  24     2643.60     2264.68    111.35 o 
   2   0  24    12458.90    11481.16    262.43 o 
   4   0  24    13624.80    13471.65    298.14 o 
   6   0  24     4347.05     3543.35    190.13 o 
   8   0  24     3936.29     3962.35    162.99 o 
  10   0  24     7152.52     6588.04    221.63 o 
  12   0  24      622.22      925.23    108.55 o 
 -17   1  24       41.22      -14.74     69.67 o 
 -15   1  24        3.61       71.11     79.65 o 
 -13   1  24     6035.24     6622.78    223.47 o 
 -11   1  24      202.11      242.15     46.02 o 
  -9   1  24     1492.47     1455.66     65.02 o 
  -7   1  24    11036.07    11076.46    155.80 o 
  -5   1  24     2778.30     2452.42     70.15 o 
  -3   1  24     1221.47     1194.93     59.52 o 
  -1   1  24    16137.62    16268.70    220.82 o 
   1   1  24     1670.58     1741.35     71.21 o 
   3   1  24       21.98       32.46     23.87 o 
   5   1  24     8682.81     8460.28    189.67 o 
   7   1  24     1030.37     1271.79     68.10 o 
   9   1  24     1342.26     1386.11     73.29 o 
  11   1  24     3812.50     3800.31    118.67 o 
 -16   2  24        4.45       43.84     62.85 o 
 -14   2  24      431.77      579.51     82.36 o 
 -12   2  24       65.30      150.61     44.74 o 
 -10   2  24      138.82      190.69     40.71 o 
  -8   2  24        2.86       30.40     22.18 o 
  -6   2  24     1577.99     1492.43     59.21 o 
  -4   2  24     6336.53     5916.14    123.10 o 
  -2   2  24      731.40      645.64     57.97 o 
   0   2  24      538.19      497.22     42.98 o 
   2   2  24     2847.47     2722.98     87.93 o 
   4   2  24     1670.80     1701.68     72.39 o 
   6   2  24       40.51       70.26     23.28 o 
   8   2  24      429.78      493.88     46.28 o 
  10   2  24        6.74       64.40     34.82 o 
  12   2  24      517.14      607.00     74.03 o 
 -17   3  24      601.41      713.06    102.42 o 
 -15   3  24      287.51      352.11     59.07 o 
 -13   3  24      370.76      464.72     54.86 o 
 -11   3  24      871.43     1038.09     72.27 o 
  -9   3  24      419.76      385.91     54.70 o 
  -7   3  24     2316.55     2117.84     69.24 o 
  -5   3  24     1438.62     1512.95     60.27 o 
  -3   3  24        5.90        0.69     30.10 o 
  -1   3  24     2494.64     2130.49     94.31 o 
   1   3  24       79.29       57.35     34.01 o 
   3   3  24       39.90      108.81     27.96 o 
   5   3  24     2775.77     2832.39     94.31 o 
   7   3  24     1043.48     1123.07     64.86 o 
   9   3  24      167.12      241.06     33.95 o 
  11   3  24     1454.88     1746.42     81.34 o 
 -16   4  24     6364.21     6180.15    223.22 o 
 -14   4  24      698.81      857.54     91.30 o 
 -12   4  24       68.83      154.57     38.51 o 
 -10   4  24     8747.27     8841.39    268.86 o 
  -8   4  24     7065.59     6898.16    135.70 o 
  -6   4  24     1262.17     1220.38     58.04 o 
  -4   4  24    12151.79    11961.80    190.64 o 
  -2   4  24     2954.41     2849.65    109.23 o 
   0   4  24      592.62      604.08     59.25 o 
   2   4  24    14580.33    13962.32    257.23 o 
   4   4  24     3744.64     3407.61    124.58 o 
   6   4  24      349.84      339.50     38.68 o 
   8   4  24     5489.18     5455.34    139.33 o 
  10   4  24     2235.21     2331.57     94.67 o 
 -15   5  24     1579.41     1559.91    101.69 o 
 -13   5  24     5005.65     4456.41    151.42 o 
 -11   5  24     3512.52     3088.99    120.04 o 
  -9   5  24     1154.50     1387.21     69.55 o 
  -7   5  24    12445.85    11889.60    175.40 o 
  -5   5  24     2713.14     2602.69     78.76 o 
  -3   5  24      364.45      604.45     59.12 o 
  -1   5  24    10581.37    10930.67    224.24 o 
   1   5  24     1253.13     1310.92     82.18 o 
   3   5  24     3616.20     3110.88    120.94 o 
   5   5  24    12034.92    11312.90    239.90 o 
   7   5  24     1268.23     1386.43     89.02 o 
   9   5  24     2201.59     2493.83    146.64 o 
  11   5  24     6654.51     6776.75    191.96 o 
 -14   6  24       55.75      145.02     38.42 o 
 -12   6  24      801.81     1013.14    101.63 o 
 -10   6  24     1748.84     2036.52     83.08 o 
  -8   6  24       15.45       89.48     27.13 o 
  -6   6  24     6123.39     5684.27    118.11 o 
  -4   6  24     3143.22     3107.21    140.16 o 
  -2   6  24     3651.02     3569.16    127.56 o 
   0   6  24     2705.94     2357.93    105.42 o 
   2   6  24     3942.34     3431.37    127.78 o 
   4   6  24      170.10       93.41     36.10 o 
   6   6  24     3890.05     4169.59    172.70 o 
   8   6  24     5930.57     6282.37    184.99 o 
  10   6  24     1310.11     1592.82     98.97 o 
 -13   7  24        1.20       62.48     49.92 o 
 -11   7  24      109.76      131.33     41.32 o 
  -9   7  24      358.70      479.19     49.14 o 
  -7   7  24      178.81      245.74     30.58 o 
  -5   7  24      111.31      192.32     30.72 o 
  -3   7  24      462.03      472.03     55.86 o 
  -1   7  24       10.74      -28.16     28.41 o 
   1   7  24      418.78      516.76     58.55 o 
   3   7  24       34.22        0.66     29.74 o 
   5   7  24      424.83      533.51     61.54 o 
   7   7  24      197.81      244.50     50.57 o 
   9   7  24      676.33      832.61     78.94 o 
 -12   8  24      552.43      713.95     78.80 o 
 -10   8  24      341.86      547.67     72.04 o 
  -8   8  24     2280.31     2524.53     94.63 o 
  -6   8  24     1127.09     1229.73     59.91 o 
  -4   8  24      114.05      176.55     37.36 o 
  -2   8  24      694.53      685.49     78.91 o 
   0   8  24      251.22      434.43    100.43 o 
   2   8  24     3418.31     3108.12    125.69 o 
   4   8  24       76.54      112.21     42.44 o 
   6   8  24      478.70      572.17     68.67 o 
   8   8  24     1137.36     1417.26     94.74 o 
 -11   9  24     1549.60     1614.07    104.44 o 
  -9   9  24      455.58      539.04     56.96 o 
  -7   9  24     3930.17     3333.26    145.52 o 
  -5   9  24     2378.69     1965.74     82.93 o 
  -3   9  24     2268.57     2559.66    112.65 o 
  -1   9  24     5235.14     5525.16    169.02 o 
   1   9  24     4089.41     3936.47    168.72 o 
   3   9  24      630.77      679.21     67.42 o 
   5   9  24     4584.76     4242.74    173.78 o 
  -8  10  24     2054.11     2170.74    147.88 o 
  -6  10  24     1772.63     1955.70     76.51 o 
  -4  10  24     3328.52     3418.15    131.14 o 
  -2  10  24     2266.11     2508.38    154.44 o 
   0  10  24     3287.65     3189.94    132.76 o 
   2  10  24     4845.15     4755.17    163.70 o 
   4  10  24     1898.12     2202.51    142.51 o 
  -5  11  24       59.54      279.13     41.35 o 
  -3  11  24      583.95      679.76     59.81 o 
  -1  11  24     1526.79     1499.62    119.85 o 
 -17   1  25      110.70      324.84     87.08 o 
 -15   1  25      313.16      297.77     76.94 o 
 -13   1  25      246.95      210.23     69.05 o 
 -11   1  25        5.54       46.38     38.86 o 
  -9   1  25     8462.39     8898.03    160.13 o 
  -7   1  25     1909.52     2005.97     66.60 o 
  -5   1  25      563.53      573.86     61.93 o 
  -3   1  25      831.50      951.94     55.26 o 
  -1   1  25      971.78     1314.19     63.39 o 
   1   1  25      175.49      164.79     32.85 o 
   3   1  25     2985.17     2888.01     92.33 o 
   5   1  25     4788.11     4436.24    117.98 o 
   7   1  25     2013.38     1753.13     79.07 o 
   9   1  25     2101.21     2103.98     86.65 o 
  11   1  25      407.32      431.57     43.92 o 
 -16   2  25     1438.33     1575.73    141.25 o 
 -14   2  25        2.90       77.27     50.20 o 
 -12   2  25     5183.16     5365.80    153.50 o 
 -10   2  25     4301.79     4369.14    131.29 o 
  -8   2  25      162.30      214.38     31.19 o 
  -6   2  25    14258.35    13474.76    228.01 o 
  -4   2  25     4764.66     4310.50    127.80 o 
  -2   2  25       22.29        7.57     31.98 o 
   0   2  25    11215.45    10476.49    175.23 o 
   2   2  25     9740.32     9444.65    170.28 o 
   4   2  25      415.69      406.77     42.24 o 
   6   2  25    19002.50    18225.61    265.67 o 
   8   2  25     5631.34     5326.28    137.74 o 
  10   2  25       11.72       90.67     27.81 o 
 -15   3  25     2969.56     3060.50    127.69 o 
 -13   3  25     3188.96     3234.19    125.55 o 
 -11   3  25        7.56       70.60     28.67 o 
  -9   3  25     2706.22     2771.00     90.51 o 
  -7   3  25     8442.18     8442.85    140.82 o 
  -5   3  25     2607.93     2578.30     86.01 o 
  -3   3  25     7208.60     6811.86    165.85 o 
  -1   3  25    11560.75    11317.49    222.75 o 
   1   3  25     3216.53     2989.53    112.98 o 
   3   3  25    11180.29    10746.51    186.79 o 
   5   3  25     8449.31     8298.25    167.36 o 
   7   3  25      334.81      405.80     43.04 o 
   9   3  25     6469.57     6372.35    154.94 o 
  11   3  25     3317.03     3468.46    115.05 o 
 -16   4  25     1145.14     1144.85    122.28 o 
 -14   4  25      483.98      608.72     64.55 o 
 -12   4  25     1138.82     1200.80     80.89 o 
 -10   4  25     2013.43     2063.14     78.98 o 
  -8   4  25      198.36      287.45     33.77 o 
  -6   4  25     2913.50     2953.77    111.41 o 
  -4   4  25     2286.99     1989.65     91.92 o 
  -2   4  25       22.27       17.20     30.92 o 
   0   4  25     1306.84     1171.07     77.46 o 
   2   4  25      321.17      354.12     52.04 o 
   4   4  25     1437.54     1191.44     80.47 o 
   6   4  25     3119.31     2821.83    117.52 o 
   8   4  25     3153.27     2945.95    131.00 o 
  10   4  25      225.43      356.62     41.43 o 
 -15   5  25      567.50      756.11     76.81 o 
 -13   5  25      179.12      254.81     61.21 o 
 -11   5  25      647.23      844.32     69.83 o 
  -9   5  25        8.12       66.10     24.97 o 
  -7   5  25       77.17      242.56     36.20 o 
  -5   5  25      527.95      466.78     48.83 o 
  -3   5  25     1347.39     1340.39     83.10 o 
  -1   5  25        4.23        8.75     30.23 o 
   1   5  25        7.29       19.72     33.02 o 
   3   5  25      738.93      850.51     84.92 o 
   5   5  25     1060.85     1104.12    162.29 o 
   7   5  25      338.27      274.38     48.62 o 
   9   5  25      206.08      382.47     62.44 o 
 -14   6  25       22.94       98.70     41.64 o 
 -12   6  25     1077.96      999.57    107.52 o 
 -10   6  25     1308.64     1185.05     78.08 o 
  -8   6  25       20.75       98.01     27.30 o 
  -6   6  25     8453.46     8639.10    170.96 o 
  -4   6  25     3649.38     3468.79    125.11 o 
  -2   6  25       75.02      105.27     39.18 o 
   0   6  25     4336.57     4341.55    144.38 o 
   2   6  25     4603.64     4443.28    146.80 o 
   4   6  25       78.13       85.44     38.84 o 
   6   6  25     3841.76     3621.78    222.32 o 
   8   6  25      521.18      615.43     70.87 o 
 -13   7  25     3466.88     3355.96    158.31 o 
 -11   7  25      345.62      398.47     55.06 o 
  -9   7  25     5499.28     5576.45    141.29 o 
  -7   7  25     6066.40     5857.50    124.68 o 
  -5   7  25       22.02      175.52     36.66 o 
  -3   7  25     6553.07     6612.16    178.45 o 
  -1   7  25     7047.43     6261.27    176.10 o 
   1   7  25        2.61       32.11     29.75 o 
   3   7  25     5205.25     4879.54    158.67 o 
   5   7  25     4325.93     4083.91    149.63 o 
   7   7  25        0.93       92.33     43.95 o 
 -12   8  25     2812.82     2805.04    129.35 o 
 -10   8  25      722.62      934.44     82.98 o 
  -8   8  25      158.90      216.47     36.18 o 
  -6   8  25     2669.42     2866.43     87.29 o 
  -4   8  25     4116.75     3844.41    134.89 o 
  -2   8  25      634.29      857.32     70.39 o 
   0   8  25     5688.76     5793.65    226.70 o 
   2   8  25     1632.55     1842.11    102.93 o 
   4   8  25      192.70      205.10     49.43 o 
   6   8  25     3787.04     3975.61    153.52 o 
  -9   9  25      327.10      373.94     45.46 o 
  -7   9  25       12.17      153.71     29.47 o 
  -5   9  25       55.99      242.27     61.66 o 
  -3   9  25     2390.62     2673.66    123.94 o 
  -1   9  25      199.70      333.40     46.80 o 
   1   9  25      785.42      816.67     72.24 o 
   3   9  25      364.62      493.16     61.66 o 
   5   9  25      452.82      547.17     65.23 o 
  -6  10  25      418.43      626.96     48.90 o 
  -4  10  25       85.66      233.52     42.92 o 
  -2  10  25      193.34      199.10     47.83 o 
   0  10  25      591.52      697.84     88.96 o 
   2  10  25      396.99      537.63     75.24 o 
 -16   0  26       78.55       73.23    107.27 o 
 -14   0  26     1169.13     1193.46    161.23 o 
 -12   0  26     7439.18     6464.47    307.68 o 
 -10   0  26       95.46      423.94     92.50 o 
  -8   0  26     5605.84     6249.25    191.10 o 
  -6   0  26    19027.88    18907.55    279.52 o 
  -4   0  26     1825.39     1621.65     95.64 o 
  -2   0  26    15629.57    15165.13    535.07 o 
   0   0  26    11003.42    11025.06    260.24 o 
   2   0  26      506.57      460.81     61.31 o 
   4   0  26     1096.72     1225.48     93.36 o 
   6   0  26    19971.93    18743.52    387.64 o 
   8   0  26       60.97      113.82     47.53 o 
  10   0  26     2905.68     3020.49    151.82 o 
 -15   1  26     4137.21     4373.33    253.08 o 
 -13   1  26       55.15       70.17     61.02 o 
 -11   1  26     1034.21     1148.49     96.72 o 
  -9   1  26     3485.77     3831.72    103.67 o 
  -7   1  26       13.97       62.32     24.33 o 
  -5   1  26     8768.63     8477.63    181.92 o 
  -3   1  26    12438.22    11917.61    222.61 o 
  -1   1  26      287.05      270.08     36.09 o 
   1   1  26     6981.97     6401.55    137.79 o 
   3   1  26     7082.07     6526.95    143.20 o 
   5   1  26     1501.52     1363.84     68.90 o 
   7   1  26     2004.86     1997.50     85.05 o 
   9   1  26     2428.78     2524.80     96.27 o 
  11   1  26      199.37      255.31     35.76 o 
 -16   2  26      214.49      284.89     88.27 o 
 -14   2  26      621.66      843.65    102.42 o 
 -12   2  26      226.54      396.03     67.36 o 
 -10   2  26      195.92      226.13     57.39 o 
  -8   2  26     1046.30     1024.97     52.77 o 
  -6   2  26     1594.03     1526.88     70.83 o 
  -4   2  26      619.53      623.81     57.11 o 
  -2   2  26      451.78      476.58     53.42 o 
   0   2  26      640.51      586.58     59.08 o 
   2   2  26      522.80      479.38     43.55 o 
   4   2  26      979.30     1129.87     92.25 o 
   6   2  26      224.14      218.61     43.54 o 
   8   2  26       43.88      109.98     25.82 o 
  10   2  26      582.55      821.72     81.40 o 
 -15   3  26      968.76      973.66    113.31 o 
 -13   3  26      598.32      727.12     66.82 o 
 -11   3  26      482.96      632.09     59.91 o 
  -9   3  26     2010.96     2105.61     79.51 o 
  -7   3  26     3763.90     3926.91    143.34 o 
  -5   3  26      295.80      246.44     60.46 o 
  -3   3  26     1205.51     1115.70     79.78 o 
  -1   3  26       98.04      127.57     39.88 o 
   1   3  26     1238.08     1372.37     84.24 o 
   3   3  26     2925.58     2732.92    112.83 o 
   5   3  26       55.77      121.21     24.64 o 
   7   3  26       44.11       99.63     26.94 o 
   9   3  26     1982.04     2099.25     89.22 o 
 -14   4  26     1834.20     1753.88     98.40 o 
 -12   4  26     6415.18     6704.02    186.69 o 
 -10   4  26       35.57       79.55     29.66 o 
  -8   4  26     2563.69     2571.50     84.04 o 
  -6   4  26    14801.11    15259.65    228.75 o 
  -4   4  26     1388.87     1473.68    123.88 o 
  -2   4  26     7447.29     6847.33    174.03 o 
   0   4  26     8663.71     8010.22    192.34 o 
   2   4  26       67.02       93.19     34.07 o 
   4   4  26     4996.52     4938.36    159.59 o 
   6   4  26     9019.02     9060.77    218.57 o 
   8   4  26      108.52      101.63     29.25 o 
  10   4  26     2758.07     2622.83    126.37 o 
 -15   5  26     1914.56     1613.18     99.96 o 
 -13   5  26      394.22      504.70     60.73 o 
 -11   5  26     2593.34     2637.56    113.55 o 
  -9   5  26     4123.70     3912.69    112.45 o 
  -7   5  26       66.91       97.79     29.60 o 
  -5   5  26    10389.90    10629.10    256.25 o 
  -3   5  26     5630.60     5608.89    160.16 o 
  -1   5  26     1026.06     1055.44     77.48 o 
   1   5  26    10453.47    10011.12    223.71 o 
   3   5  26     4912.03     4899.25    155.25 o 
   5   5  26       90.31      160.29     40.97 o 
   7   5  26     8217.38     7808.12    208.22 o 
   9   5  26     5816.05     5498.19    215.85 o 
 -14   6  26      287.57      461.97     60.98 o 
 -12   6  26     1902.05     2114.95    106.32 o 
 -10   6  26        3.56      174.53     40.79 o 
  -8   6  26     1135.46     1441.10     73.89 o 
  -6   6  26     2508.47     2647.96     93.52 o 
  -4   6  26      266.59      277.53     49.95 o 
  -2   6  26      159.07      178.92     54.87 o 
   0   6  26     1995.10     1847.50     99.13 o 
   2   6  26       84.08      107.51     38.96 o 
   4   6  26     4543.89     4244.04    150.63 o 
   6   6  26     1837.56     1919.19    106.19 o 
   8   6  26      217.88      268.88     54.90 o 
 -13   7  26       10.16      339.15    114.98 o 
 -11   7  26      146.97      340.26     85.73 o 
  -9   7  26      437.41      472.96     47.59 o 
  -7   7  26     1772.47     1604.39     66.63 o 
  -5   7  26       18.24       75.83     30.50 o 
  -3   7  26       12.08       26.81     27.78 o 
  -1   7  26      174.71      168.06     40.90 o 
   1   7  26      323.45      324.00     50.34 o 
   3   7  26      461.84      398.21     55.12 o 
   5   7  26       37.64       60.71     35.61 o 
   7   7  26       59.29      214.43     48.55 o 
 -10   8  26      459.17      580.01     53.87 o 
  -8   8  26       29.46      140.90     27.81 o 
  -6   8  26     2412.00     2597.51    107.06 o 
  -4   8  26       39.98      172.84     33.67 o 
  -2   8  26      239.53      328.65     55.46 o 
   0   8  26     2144.55     2104.22    105.52 o 
   2   8  26        6.05       23.18     25.00 o 
   4   8  26      700.24      770.19     76.46 o 
   6   8  26     1503.82     1754.91    131.46 o 
  -9   9  26     3069.97     3095.79    108.90 o 
  -7   9  26      322.29      346.89     49.54 o 
  -5   9  26     2138.17     2466.95    106.42 o 
  -3   9  26     2756.11     3077.05    146.01 o 
  -1   9  26     1037.76     1158.31     81.11 o 
   1   9  26     4081.65     4157.02    152.35 o 
   3   9  26     3906.37     3724.28    146.19 o 
  -6  10  26     2819.78     2499.97    173.43 o 
  -4  10  26        0.82       59.96     27.20 o 
  -2  10  26     1210.14     1530.13    112.62 o 
   0  10  26     5609.79     5342.73    280.06 o 
 -15   1  27       75.95      170.58     68.57 o 
 -13   1  27      197.58      238.48     71.94 o 
 -11   1  27     1453.31     1392.52    108.21 o 
  -9   1  27      422.17      396.79     47.27 o 
  -7   1  27     1362.57     1647.62     86.04 o 
  -5   1  27     3103.41     3051.63    109.75 o 
  -3   1  27     1450.74     1710.82     86.66 o 
  -1   1  27     1217.53     1258.46     63.15 o 
   1   1  27     3582.77     3680.75    105.60 o 
   3   1  27     1182.20     1310.44     68.10 o 
   5   1  27       57.01      160.07     30.69 o 
   7   1  27     3572.63     3226.84    107.80 o 
   9   1  27      251.53      346.15     40.53 o 
 -14   2  27     2217.20     2528.41    160.08 o 
 -12   2  27     2012.81     2145.31    136.71 o 
 -10   2  27     5484.81     6162.60    161.88 o 
  -8   2  27     4379.85     4515.73    102.30 o 
  -6   2  27     3033.97     2781.90    106.00 o 
  -4   2  27     1612.10     1742.92     88.68 o 
  -2   2  27     7320.72     6831.96    211.34 o 
   0   2  27      929.57      975.03     72.27 o 
   2   2  27     3028.57     2970.11     94.53 o 
   4   2  27     9312.93     9505.96    182.58 o 
   6   2  27      573.89      829.59     58.96 o 
   8   2  27     1797.11     1677.90     81.61 o 
  10   2  27     6168.99     6162.57    158.69 o 
 -15   3  27      670.52      838.54    107.92 o 
 -13   3  27     1435.51     1742.01    118.70 o 
 -11   3  27     7116.39     7382.62    187.22 o 
  -9   3  27     1594.59     2056.12     79.22 o 
  -7   3  27      944.20      907.77     57.98 o 
  -5   3  27     6454.20     6036.88    167.10 o 
  -3   3  27       28.18       52.48     32.42 o 
  -1   3  27     2064.60     1857.75     96.60 o 
   1   3  27    12777.66    11914.95    241.54 o 
   3   3  27       42.25       63.83     32.27 o 
   5   3  27     7456.38     7197.43    192.44 o 
   7   3  27     9235.02     8710.65    183.60 o 
   9   3  27     2234.72     1937.78     87.56 o 
 -14   4  27     1020.27     1161.80    111.78 o 
 -12   4  27      128.92      242.09     44.21 o 
 -10   4  27      912.28      993.37     73.15 o 
  -8   4  27     4759.64     4497.74    105.26 o 
  -6   4  27     2748.03     2408.33    102.40 o 
  -4   4  27     1120.63     1475.42     86.70 o 
  -2   4  27      770.78      895.87    107.15 o 
   0   4  27     1310.18     1344.05     84.89 o 
   2   4  27     1704.81     1684.03     95.79 o 
   4   4  27     1977.82     2066.45    105.17 o 
   6   4  27      835.35      972.74     78.43 o 
   8   4  27        7.22       58.20     25.98 o 
 -13   5  27        5.25      118.29     35.20 o 
 -11   5  27      822.82      910.90     71.80 o 
  -9   5  27       44.95      169.79     29.77 o 
  -7   5  27      351.08      445.74     67.82 o 
  -5   5  27      129.94      127.17     45.12 o 
  -3   5  27        1.53       51.25     53.48 o 
  -1   5  27       23.67       74.75     32.60 o 
   1   5  27      702.05      737.79     67.29 o 
   3   5  27       64.19      108.89     35.24 o 
   5   5  27      190.53      258.41     62.72 o 
   7   5  27       26.18      137.03     51.98 o 
 -12   6  27      286.98      358.41     53.09 o 
 -10   6  27      510.52      630.03     51.50 o 
  -8   6  27     3199.33     3309.44    106.77 o 
  -6   6  27      377.10      429.15     51.46 o 
  -4   6  27      831.67     1057.04     76.55 o 
  -2   6  27     6968.36     6625.83    182.44 o 
   0   6  27      738.18      836.59     69.84 o 
   2   6  27     1067.96     1077.92     81.29 o 
   4   6  27     2640.46     2826.54    124.71 o 
   6   6  27     1826.58     2009.22    110.25 o 
 -11   7  27     2111.67     2086.11    109.23 o 
  -9   7  27      415.93      475.75     49.69 o 
  -7   7  27     1759.83     2136.19     95.53 o 
  -5   7  27    11817.88    11638.97    247.71 o 
  -3   7  27     1354.96     1672.88    112.28 o 
  -1   7  27     1504.68     1373.11     94.88 o 
   1   7  27     6400.69     5909.76    177.79 o 
   3   7  27     1797.50     1779.11    101.87 o 
   5   7  27     1524.88     1781.58    108.15 o 
 -10   8  27     1056.22     1123.68     68.23 o 
  -8   8  27     3515.52     3442.41    129.72 o 
  -6   8  27     1751.55     1940.52     95.34 o 
  -4   8  27     2165.16     2188.14    101.21 o 
  -2   8  27     5363.35     5168.88    231.49 o 
   0   8  27     2154.25     2192.80    106.21 o 
   2   8  27     1531.37     1742.23    101.50 o 
   4   8  27     2813.15     2847.46    155.33 o 
  -7   9  27      647.22      685.95     72.22 o 
  -5   9  27      116.70      284.02     38.30 o 
  -3   9  27      165.20      347.98     51.06 o 
  -1   9  27     1941.34     2170.98    104.59 o 
   1   9  27      568.88      717.22     96.07 o 
 -14   0  28     1513.26     1546.75    181.78 o 
 -12   0  28       52.86      242.80     77.72 o 
 -10   0  28     4815.49     5189.43    265.28 o 
  -8   0  28     4214.68     3998.54    217.75 o 
  -6   0  28       55.66      179.21     64.23 o 
  -4   0  28     8070.14     8345.87    334.01 o 
  -2   0  28    11112.20    11046.81    264.99 o 
   0   0  28     1160.22     1263.53    168.61 o 
   2   0  28     8662.18     8295.77    291.30 o 
   4   0  28     2818.54     3007.13    142.64 o 
   6   0  28        3.31       42.28     31.03 o 
   8   0  28     8433.67     8368.68    259.66 o 
 -15   1  28      139.26      173.76     76.36 o 
 -13   1  28     2414.96     2912.41    157.59 o 
 -11   1  28     2419.68     2659.95    138.97 o 
  -9   1  28     1167.04     1221.47     77.27 o 
  -7   1  28     4253.77     4197.43    192.06 o 
  -5   1  28     5962.31     5564.48    151.29 o 
  -3   1  28      178.42      183.56     40.56 o 
  -1   1  28    12603.03    12348.28    240.18 o 
   1   1  28     2502.69     2234.77     82.78 o 
   3   1  28        1.88       52.91     22.40 o 
   5   1  28     6448.34     6582.60    215.09 o 
   7   1  28     2361.01     2454.10     96.89 o 
   9   1  28     1374.67     1722.94     81.23 o 
 -14   2  28      253.62      340.48     78.56 o 
 -12   2  28      289.73      408.57     71.94 o 
 -10   2  28      847.75     1215.28     95.51 o 
  -8   2  28        3.72       72.10     40.61 o 
  -6   2  28      916.42      860.13     65.57 o 
  -4   2  28     2256.19     2054.73    115.04 o 
  -2   2  28      220.60      270.41     44.33 o 
   0   2  28        0.33       74.40     34.83 o 
   2   2  28     1049.38     1026.81     78.66 o 
   4   2  28     1251.42     1296.63     69.72 o 
   6   2  28      109.27      165.83     30.10 o 
   8   2  28        8.60       56.04     18.12 o 
 -13   3  28      532.59      946.42    155.77 o 
 -11   3  28     2293.89     2637.52    110.05 o 
  -9   3  28      214.78      389.13     42.33 o 
  -7   3  28       27.78       63.73     36.30 o 
  -5   3  28     3780.31     3729.39    127.32 o 
  -3   3  28      641.66      709.28     64.79 o 
  -1   3  28     3814.31     3181.51    129.00 o 
   1   3  28     2530.74     2688.89    222.39 o 
   3   3  28       19.17       76.56     34.89 o 
   5   3  28     2748.84     2615.11    116.91 o 
   7   3  28      960.49     1019.88     80.68 o 
   9   3  28      160.73       93.78     94.42 o 
 -14   4  28     1667.94     1945.71    106.62 o 
 -12   4  28       23.26      117.21     35.49 o 
 -10   4  28     4557.85     4933.77    151.47 o 
  -8   4  28     3278.12     3503.71    194.95 o 
  -6   4  28      401.05      560.92     56.09 o 
  -4   4  28     6213.58     6218.44    169.19 o 
  -2   4  28     4424.09     4232.67    140.60 o 
   0   4  28      564.27      558.77     61.06 o 
   2   4  28    12470.42    11984.89    253.14 o 
   4   4  28     5159.29     5083.70    164.26 o 
   6   4  28       56.85       77.27     31.13 o 
   8   4  28     1900.33     2062.86    110.19 o 
 -13   5  28     2547.54     2527.77    119.19 o 
 -11   5  28     1695.47     1764.82    131.04 o 
  -9   5  28      105.79      259.06     38.07 o 
  -7   5  28     4221.58     4160.41    135.37 o 
  -5   5  28     2408.22     2127.00     99.73 o 
  -3   5  28     1221.88     1506.42     89.79 o 
  -1   5  28     6235.57     6292.99    177.13 o 
   1   5  28     3588.07     3136.51    126.71 o 
   3   5  28     1564.43     1804.41    103.39 o 
   5   5  28     7733.08     7823.80    211.73 o 
   7   5  28     2004.02     2091.28    129.41 o 
 -12   6  28       62.37      164.85     69.24 o 
 -10   6  28     2234.23     2438.76    111.20 o 
  -8   6  28      100.36      274.28     50.18 o 
  -6   6  28       59.79      145.90     34.92 o 
  -4   6  28     4608.40     5138.31    188.13 o 
  -2   6  28      130.23      264.64     43.94 o 
   0   6  28      127.68      132.28     34.20 o 
   2   6  28     4044.25     3968.74    175.08 o 
   4   6  28     1702.44     1576.59    101.82 o 
   6   6  28      180.98      201.48     54.91 o 
 -11   7  28       52.99      235.01     50.85 o 
  -9   7  28      322.14      489.98     53.41 o 
  -7   7  28      456.31      640.93     72.15 o 
  -5   7  28      345.83      455.88     74.83 o 
  -3   7  28      341.18      391.26     49.06 o 
  -1   7  28        1.66      103.12     47.92 o 
   1   7  28        0.31      116.25     53.75 o 
   3   7  28       38.18      112.62     33.04 o 
   5   7  28      398.75      601.22     66.97 o 
  -8   8  28     1908.11     1841.23    115.44 o 
  -6   8  28      269.01      396.09     45.63 o 
  -4   8  28      627.74      880.85     67.85 o 
  -2   8  28     1532.63     1869.72     97.97 o 
   0   8  28      137.81      286.82     38.90 o 
   2   8  28     1342.38     1306.26    148.31 o 
  -5   9  28     1437.23     1577.93     88.75 o 
  -3   9  28       53.07      221.06     42.87 o 
  -1   9  28     1445.77     1737.79     94.49 o 
 -13   1  29     1275.00     1589.34    125.59 o 
 -11   1  29        4.27      130.89     55.56 o 
  -7   1  29     1726.56     1735.59    109.23 o 
  -5   1  29       29.81      181.18     37.61 o 
  -3   1  29      863.91     1238.25     77.69 o 
  -1   1  29     7290.19     7826.23    273.43 o 
   1   1  29      136.54      240.02     39.98 o 
   3   1  29     1553.80     1455.13     72.77 o 
   5   1  29     2903.20     2865.33    101.45 o 
   7   1  29      511.51      648.78     85.02 o 
 -14   2  29       96.18       83.79     59.83 o 
 -12   2  29     1898.93     2371.65    139.66 o 
 -10   2  29     9701.30    10819.46    284.33 o 
  -8   2  29       58.11      124.75     30.41 o 
  -6   2  29     2227.92     2207.92     95.81 o 
  -4   2  29     2856.94     2628.86    107.58 o 
  -2   2  29       44.12       84.03     33.61 o 
   0   2  29     5519.37     5315.89    157.12 o 
   2   2  29     9012.33     8754.49    219.36 o 
   4   2  29       88.30      186.91     43.85 o 
   6   2  29     3783.00     3720.64    135.52 o 
   8   2  29     2149.62     2250.55    139.16 o 
 -13   3  29     1804.17     2309.29    151.93 o 
 -11   3  29       38.64      100.10     35.56 o 
  -9   3  29     7735.97     7790.24    258.54 o 
  -7   3  29     6675.40     6428.84    168.17 o 
  -5   3  29       91.42       82.42     31.18 o 
  -3   3  29     4294.13     4281.85    140.02 o 
  -1   3  29     2804.62     2653.73    111.60 o 
   1   3  29        2.05       39.77     48.16 o 
   3   3  29     6744.31     6832.60    438.77 o 
   5   3  29     3633.11     3803.39    143.50 o 
   7   3  29      161.97      191.12     43.56 o 
 -12   4  29     1577.91     1763.58     96.61 o 
 -10   4  29       25.62      186.01     49.72 o 
  -8   4  29      382.58      571.11     85.11 o 
  -6   4  29     3404.18     3483.42    125.26 o 
  -4   4  29      442.63      575.87     58.47 o 
  -2   4  29        0.73      133.40     38.26 o 
   0   4  29     1882.77     1962.76    101.28 o 
   2   4  29     1621.60     1709.69     98.22 o 
   4   4  29      402.59      461.34     73.92 o 
   6   4  29      950.19      960.21     82.96 o 
 -11   5  29      181.78      344.07     91.95 o 
  -9   5  29       36.53      216.75     38.61 o 
  -7   5  29       77.84      181.11     33.30 o 
  -5   5  29      278.53      299.50     45.36 o 
  -3   5  29      176.97      284.35     53.55 o 
  -1   5  29       88.04      157.83     37.15 o 
   1   5  29        1.22       80.09     32.23 o 
   3   5  29        1.54       91.30     29.08 o 
   5   5  29      124.71      114.08     36.06 o 
 -10   6  29     2137.35     2532.06    138.88 o 
  -8   6  29       19.89      178.90     54.28 o 
  -6   6  29     3705.63     3760.37    133.82 o 
  -4   6  29     2816.45     2765.01    116.28 o 
  -2   6  29      792.83      904.97     71.90 o 
   0   6  29     3079.20     3144.23    125.57 o 
   2   6  29     1959.90     1805.74    103.10 o 
   4   6  29      233.43      221.91     41.72 o 
  -9   7  29     2322.43     2737.85    136.49 o 
  -7   7  29     3754.40     3617.26    163.42 o 
  -5   7  29      440.34      562.22     90.19 o 
  -3   7  29     5538.92     6010.13    178.06 o 
  -1   7  29     6080.02     6052.01    180.85 o 
   1   7  29       29.31      127.87     31.58 o 
   3   7  29     3109.90     2922.25    127.40 o 
  -6   8  29     1971.47     2042.00    127.32 o 
  -4   8  29     3367.47     3607.99    134.13 o 
  -2   8  29      131.68      248.98     29.58 o 
   0   8  29     4644.07     4622.99    157.69 o 
 -14   0  30     1035.03     1418.92    182.42 o 
 -12   0  30     5967.84     6597.43    325.02 o 
  -8   0  30     1195.65     1250.63    130.39 o 
  -6   0  30     6505.86     6524.85    298.04 o 
  -4   0  30     1202.18      978.92    127.82 o 
  -2   0  30     4244.47     4616.47    258.22 o 
   0   0  30    11996.12    12182.72    294.48 o 
   2   0  30     1585.86     1618.32    104.95 o 
   4   0  30      150.61      244.83     49.21 o 
   6   0  30    11585.51    10975.46    770.16 o 
 -13   1  30      186.76      270.08     68.22 o 
 -11   1  30     1303.86     1996.87    184.03 o 
  -7   1  30      194.54      252.04     67.45 o 
  -5   1  30     1949.19     2004.34    117.64 o 
  -3   1  30     6299.42     6380.68    168.89 o 
  -1   1  30      805.07      857.12     66.86 o 
   1   1  30     4373.48     4379.89    142.49 o 
   3   1  30     3104.73     3225.63    105.36 o 
   5   1  30     4009.36     3941.81    121.66 o 
   7   1  30     4221.99     4039.83    126.68 o 
 -12   2  30      672.53      873.57     95.27 o 
  -8   2  30       42.11      141.82     45.93 o 
  -6   2  30      679.62      888.44     66.87 o 
  -4   2  30      267.33      308.67     53.53 o 
  -2   2  30      155.42      185.08     39.21 o 
   0   2  30      101.68      213.04     39.88 o 
   2   2  30      882.86     1229.62     81.33 o 
   4   2  30      223.52      323.81     49.88 o 
   6   2  30     1670.13     1817.49    147.54 o 
 -13   3  30       18.43      228.86     74.88 o 
 -11   3  30        3.23       70.18     73.23 o 
  -9   3  30     1102.35     1564.36    101.27 o 
  -7   3  30      125.89      373.16     46.34 o 
  -5   3  30      810.79      962.93    104.63 o 
  -3   3  30      822.83      851.68     69.63 o 
  -1   3  30      318.38      395.46     49.94 o 
   1   3  30      743.02      817.35     67.19 o 
   3   3  30     1702.24     1814.50    102.07 o 
   5   3  30       32.48       12.00     58.20 o 
 -12   4  30     2340.44     2929.60    121.69 o 
 -10   4  30      649.10      991.12    118.19 o 
  -8   4  30      960.49     1140.24     91.29 o 
  -6   4  30     6547.00     6503.87    177.24 o 
  -4   4  30      167.72      168.64     36.53 o 
  -2   4  30     3899.84     3683.80    133.86 o 
   0   4  30     4578.86     4581.56    151.88 o 
   2   4  30     1551.78     1584.97    123.17 o 
   4   4  30     2585.57     2570.14    155.98 o 
   6   4  30     4653.82     4148.76    154.27 o 
 -11   5  30     1351.61     1673.17    125.58 o 
  -9   5  30     5019.74     5036.89    188.48 o 
  -7   5  30      520.07      707.25     59.52 o 
  -5   5  30     3223.20     3432.95    128.80 o 
  -3   5  30     5078.24     5144.15    194.62 o 
  -1   5  30     1277.39     1409.23     87.16 o 
   1   5  30     2682.38     2813.02    121.67 o 
   3   5  30     8232.73     8451.09    249.08 o 
   5   5  30      544.96      698.76     76.58 o 
 -10   6  30       66.11      155.45     39.18 o 
  -8   6  30      421.26      579.36     67.89 o 
  -6   6  30     1161.51     1443.50     85.67 o 
  -4   6  30       25.93      111.98     31.52 o 
  -2   6  30      654.58      859.76     68.65 o 
   0   6  30     3228.31     3477.13    145.30 o 
   2   6  30      391.54      503.16     58.96 o 
  -7   7  30      408.02      329.17     51.30 o 
  -5   7  30      267.35      592.71     55.89 o 
  -3   7  30      912.85     1115.23     78.29 o 
  -1   7  30      348.91      556.77    104.50 o 
   1   7  30       83.41      281.03     41.72 o 
 -13   1  31       58.60      183.28     67.77 o 
  -7   1  31      926.70     1179.68     92.60 o 
  -5   1  31     1716.85     1903.07    120.24 o 
  -3   1  31     1632.06     1965.04     98.23 o 
  -1   1  31       40.47      201.25     37.16 o 
   1   1  31     3198.19     3681.02    199.34 o 
   3   1  31     1355.97     1528.55     94.58 o 
   5   1  31       81.14      349.56     96.93 o 
 -12   2  31     1854.70     2035.32    193.66 o 
  -8   2  31     4524.25     4831.65    253.72 o 
  -6   2  31     3884.66     3676.33    146.04 o 
  -4   2  31     1050.35     1106.56     75.66 o 
  -2   2  31     4026.52     3935.37    210.85 o 
   0   2  31     4074.91     4107.33    139.80 o 
   2   2  31     1403.06     1512.22     91.61 o 
   4   2  31     3299.03     3319.95    134.16 o 
   6   2  31     1174.61     1251.03    127.27 o 
  -9   3  31     2702.07     2693.38    151.27 o 
  -7   3  31      310.40      559.99     52.11 o 
  -5   3  31     4102.74     4422.61    144.53 o 
  -3   3  31     1410.03     1549.24     89.64 o 
  -1   3  31     1121.30     1271.10    123.41 o 
   1   3  31     6082.87     6117.90    227.77 o 
   3   3  31     1730.19     2038.90    109.17 o 
   5   3  31      993.72     1026.12     82.86 o 
 -10   4  31       76.90      252.44     55.88 o 
  -8   4  31     1830.94     2028.09    118.83 o 
  -6   4  31      376.89      419.41     50.12 o 
  -4   4  31      561.77      794.21     95.45 o 
  -2   4  31      592.74      798.07     67.35 o 
   0   4  31      831.97     1002.84     74.45 o 
   2   4  31      669.57      835.53     73.10 o 
   4   4  31      589.79      736.53     78.98 o 
  -9   5  31      239.33      467.91     58.35 o 
  -7   5  31      303.95      419.27     47.33 o 
  -5   5  31        0.97      136.83     32.86 o 
  -3   5  31      189.52      347.63     62.10 o 
  -1   5  31        2.44      104.43     37.33 o 
   1   5  31      121.86      231.32     34.18 o 
   3   5  31        6.91       66.69     31.46 o 
  -8   6  31      422.75      568.63     64.95 o 
  -6   6  31     1549.41     1776.32     95.30 o 
  -4   6  31     1042.45     1193.28     79.77 o 
  -2   6  31     2571.40     2663.66    115.77 o 
   0   6  31     1829.42     1742.08     98.17 o 
   2   6  31      184.01      219.68     42.39 o 
  -5   7  31     9355.67     9302.33    230.13 o 
  -3   7  31      827.89      888.97     71.31 o 
  -1   7  31      181.64      385.40     76.44 o 
  -8   0  32     2812.47     2435.10    177.93 o 
  -6   0  32      111.53      274.92     74.51 o 
  -4   0  32     8402.90     9009.41    374.48 o 
  -2   0  32     5675.59     5685.32    296.12 o 
   0   0  32     1412.20     1738.80    167.65 o 
   2   0  32     5126.09     5190.03    191.77 o 
   4   0  32     3652.87     3881.40    217.11 o 
  -7   1  32      221.21      446.92     94.74 o 
  -5   1  32     5215.23     5588.29    202.57 o 
  -3   1  32     1470.68     1666.81    115.34 o 
  -1   1  32     4318.89     4339.37    174.62 o 
   1   1  32     2283.33     2301.99    102.40 o 
   3   1  32        6.53       35.75     39.11 o 
   5   1  32     4945.27     4716.44    159.75 o 
  -8   2  32      324.17      407.24     80.93 o 
  -6   2  32      133.57      315.77     56.08 o 
  -4   2  32     1368.55     1574.83     89.40 o 
  -2   2  32        3.34      117.47     42.71 o 
   0   2  32       20.52      200.55     33.76 o 
   2   2  32      442.76      642.64     62.81 o 
   4   2  32      501.34      579.39     65.02 o 
  -7   3  32     1429.78     1878.92     90.48 o 
  -5   3  32     2353.11     2428.41    155.70 o 
  -3   3  32        0.17      114.49     72.25 o 
  -1   3  32     1067.94     1123.18    102.59 o 
   1   3  32      937.94     1192.62    106.09 o 
   3   3  32       25.72       35.37     51.20 o 
 -10   4  32     1935.56     2032.99    155.45 o 
  -8   4  32     1491.99     1679.85    106.80 o 
  -6   4  32      178.17      406.44     52.50 o 
  -4   4  32     4951.09     5140.05    161.63 o 
  -2   4  32     5036.05     4994.98    160.54 o 
   0   4  32       12.91      154.98     45.68 o 
   2   4  32     3942.26     3995.37    148.41 o 
  -7   5  32     3561.96     4038.27    172.58 o 
  -5   5  32     2630.12     2593.87    111.32 o 
  -3   5  32      305.78      512.53     53.46 o 
  -1   5  32     3544.00     3442.38    131.17 o 
   1   5  32     5785.17     5628.93    176.27 o 
  -6   6  32       66.37      235.33     38.82 o 
  -4   6  32     1846.32     1969.92     98.15 o 
  -2   6  32      842.05      792.00     67.17 o 
  -7   1  33      534.93      568.48     67.31 o 
  -5   1  33      242.74      472.31     87.04 o 
  -3   1  33     1642.87     1879.38    119.44 o 
  -1   1  33     3377.45     3254.58    156.17 o 
   1   1  33      388.83      599.33     54.62 o 
   3   1  33      989.25     1110.55     85.10 o 
  -8   2  33        6.73      220.96     53.31 o 
  -6   2  33     1625.15     2332.24    128.53 o 
  -4   2  33     3968.54     4114.12    175.53 o 
  -2   2  33     1171.36     1454.72     85.23 o 
   0   2  33     2059.24     2172.17    113.05 o 
   2   2  33     3347.37     3414.51    187.17 o 
  -7   3  33     2395.43     2868.82    140.17 o 
  -5   3  33     1278.55     1628.16    109.73 o 
  -3   3  33     1508.08     1870.71     94.34 o 
  -1   3  33     2539.71     2778.61    116.80 o 
   1   3  33      904.30     1063.25    128.65 o 
  -8   4  33        4.46      144.92     32.36 o 
  -6   4  33     2177.63     2383.88    105.30 o 
  -4   4  33     1335.74     1621.26     91.34 o 
  -2   4  33        7.35      235.41     33.44 o 
   0   4  33      941.41     1158.82     78.08 o 
  -5   5  33      140.57      213.43     41.29 o 
  -3   5  33      192.60      319.24     44.66 o 
  -1   5  33      255.29      480.47     84.15 o 
  -6   0  34     7715.38     8488.47    369.34 o 
  -4   0  34      497.05      682.80    106.63 o 
  -2   0  34     1150.05     1272.47    146.45 o 
   0   0  34    10285.01     9799.48    413.66 o 
  -7   1  34      604.64      841.52     80.75 o 
  -5   1  34     1339.90     1746.47    116.71 o 
  -3   1  34     4261.17     4528.64    186.89 o 
  -1   1  34     1032.31     1117.28     97.84 o 
   1   1  34     1458.68     1492.29    238.63 o 
  -8   2  34      139.45      179.85     46.25 o 
  -6   2  34       53.45      303.05     58.77 o 
  -4   2  34      627.19      830.44     81.00 o 
  -2   2  34      525.73      702.57     74.91 o 
   0   2  34      395.91      545.69     83.96 o 
  -7   3  34      203.55      326.78     58.13 o 
  -5   3  34       33.98      166.70     28.09 o 
  -3   3  34     2476.53     2736.54    114.43 o 
  -1   3  34      350.43      580.09     54.71 o 
  -5   1  35      700.63      921.70    127.18 o 
  -3   1  35      538.50      841.04     80.62 o 
                                                 
